# Supplementary material for: rac-N-Benzyl­isatincreatinine (unknown solvate)
Source: Acta Crystallogr Sect E Struct Rep Online. 2013 Jan 26;69(Pt 2):o290–1. doi: 10.1107/S1600536813000378 (PMC3569814; doi:10.1107/S1600536813000378)
Supplement: Supplementary file 1 [file e-69-0o290-sup1.cif]

##############################################################################
#                                                                            #
# This CIF contains the data in a paper accepted for publication in          #
# Acta Crystallographica Section E. It conforms to the requirements of       #
# Notes for Authors for Acta Crystallographica Section E, and has been       #
# peer reviewed under the auspices of the IUCr Commission on Journals.       #
#                                                                            #
# Full details of the Crystallographic Information File format               #
# are given in the paper "The Crystallographic Information File (CIF):       #
# a New Standard Archive File for Crystallography" by S. R. Hall, F. H.      #
# Allen and I. D. Brown [Acta Cryst. (1991), A47, 655-685].                  #
#                                                                            #
# The current version of the core CIF dictionary is obtainable from          #
# ftp://ftp.iucr.org/pub/cif_core.dic.                                       #
#                                                                            #
# Software is freely available for graphical display of the structure(s)     #
# in this CIF. For information consult the CIF software page                 #
# http://www.iucr.org/resources/cif/software.                                #
#                                                                            #
# This file may be used for bona fide research purposes within the           #
# scientific community so long as proper attribution is given to the journal # 
# article from which it was obtained.                                        #
#                                                                            #
##############################################################################
data_global
_audit_creation_method     'SHELXL97 CIF, edited IUCr template'
_journal_date_recd_electronic     2012-12-11
_journal_date_accepted     2013-01-04
_journal_name_full     'Acta Crystallographica, Section E'
_journal_year     2013
_journal_volume     69
_journal_issue      2
_journal_page_first     o290
_journal_page_last     o291
_journal_paper_category     QO
_journal_paper_doi     10.1107/S1600536813000378
_journal_coeditor_code     HB7013
_publ_contact_author_name     'Dr P.A. Crooks'
_publ_contact_author_address
;
Department of Pharm. Sciences
College of Pharmacy
University of Arkansas for Medical Sciences
Little Rock, AR 72205
USA
;
_publ_contact_author_email     'pacrooks@uams.edu'
_publ_contact_author_fax     '501 686 6057'
_publ_contact_author_phone     '501 686 6495'
_publ_section_title
;
<i>rac</i>-<i>N</i>-Benzylisatincreatinine (unknown solvate)
;
loop_
    _publ_author_name
    _publ_author_address
    'Narsimha Reddy Penthala'
;
Department of Pharmaceutical Sciences
College of Pharmacy
University of Arkansas for Medical Sciences
Little Rock, AR 72205
USA
;
    'Crooks, Peter A.'
;
Department of Pharmaceutical Sciences
College of Pharmacy
University of Arkansas for Medical Sciences
Little Rock, AR 72205
USA
;
data_I
_audit_creation_method     SHELXL-97
_chemical_name_systematic
;
1-Benzyl-3-hydroxy-3-(2-imino-3-methyl-5-oxoimidazolidin-4-yl)-
2,3-dihydro-1<i>H</i>-indol-2-one
;
_chemical_name_common     ?
_chemical_formula_moiety     'C19 H18 N4 O3'
_chemical_formula_sum     'C19 H18 N4 O3'
_chemical_formula_iupac     'C19 H18 N4 O3'
_chemical_formula_weight     350.37
_chemical_melting_point     ?
_symmetry_cell_setting     orthorhombic
_symmetry_space_group_name_H-M     'P b c a'
_symmetry_space_group_name_Hall     '-P 2ac 2ab'
loop_
    _symmetry_equiv_pos_as_xyz
    'x, y, z'
    '-x+1/2, -y, z+1/2'
    '-x, y+1/2, -z+1/2'
    'x+1/2, -y+1/2, -z'
    '-x, -y, -z'
    'x-1/2, y, -z-1/2'
    'x, -y-1/2, z-1/2'
    '-x-1/2, y-1/2, z'
_cell_length_a     13.4466(2)
_cell_length_b     10.6921(2)
_cell_length_c     27.2057(5)
_cell_angle_alpha     90.00
_cell_angle_beta     90.00
_cell_angle_gamma     90.00
_cell_volume     3911.43(12)
_cell_formula_units_Z     8
_cell_measurement_reflns_used     9086
_cell_measurement_theta_min     4.62
_cell_measurement_theta_max     68.89
_cell_measurement_temperature     90.0(2)
_exptl_crystal_description     plate
_exptl_crystal_colour     'pale yellow'
_exptl_crystal_size_max     0.12
_exptl_crystal_size_mid     0.10
_exptl_crystal_size_min     0.04
_exptl_crystal_density_diffrn     1.190
_exptl_crystal_density_meas     ?
_exptl_crystal_density_method     'not measured'
_exptl_crystal_F_000     1472
_exptl_absorpt_coefficient_mu     0.680
_exptl_absorpt_correction_type     multi-scan
_exptl_absorpt_process_details     '(SADABS; Bruker, 2006)'
_exptl_absorpt_correction_T_min     0.911
_exptl_absorpt_correction_T_max     0.973
_exptl_special_details     ?
_diffrn_ambient_temperature     90.0(2)
_diffrn_radiation_type     CuK\a
_diffrn_radiation_wavelength     1.54178
_diffrn_radiation_source     'fine-focus rotating anode'
_diffrn_radiation_monochromator     'graded multilayer optics'
_diffrn_measurement_device_type     'Bruker X8 Proteum CCD'
_diffrn_measurement_method     '\f and \w scans'
_diffrn_detector_area_resol_mean     5.6
_diffrn_reflns_number     55165
_diffrn_reflns_av_R_equivalents     0.0425
_diffrn_reflns_av_sigmaI/netI     0.0181
_diffrn_reflns_theta_min     4.62
_diffrn_reflns_theta_max     68.69
_diffrn_reflns_theta_full     68.69
_diffrn_measured_fraction_theta_max     0.997
_diffrn_measured_fraction_theta_full     0.996
_diffrn_reflns_limit_h_min     -16
_diffrn_reflns_limit_h_max     16
_diffrn_reflns_limit_k_min     -12
_diffrn_reflns_limit_k_max     12
_diffrn_reflns_limit_l_min     -32
_diffrn_reflns_limit_l_max     31
_diffrn_standards_number     0
_diffrn_standards_interval_count     .
_diffrn_standards_interval_time     .
_diffrn_standards_decay_%     ?
_refine_special_details
;
Refinement of <i>F</i>^2^ against ALL reflections. The weighted <i>R</i>-factor
<i>wR</i> and goodness of fit <i>S</i> are based on <i>F</i>^2^, conventional
<i>R</i>-factors <i>R</i> are based on <i>F</i>, with <i>F</i> set to zero for
negative <i>F</i>^2^. The threshold expression of <i>F</i>^2^ >
2\s(<i>F</i>^2^) is used only for calculating <i>R</i>-factors(gt) <i>etc</i>.
and is not relevant to the choice of reflections for refinement.
<i>R</i>-factors based on <i>F</i>^2^ are statistically about twice as large
as those based on <i>F</i>, and <i>R</i>- factors based on ALL data will be
even larger.
;
_reflns_number_total     3602
_reflns_number_gt     3344
_reflns_threshold_expression     I>2\s(I)
_refine_ls_structure_factor_coef     Fsqd
_refine_ls_matrix_type     full
_refine_ls_R_factor_all     0.0400
_refine_ls_R_factor_gt     0.0378
_refine_ls_wR_factor_gt     0.1023
_refine_ls_wR_factor_ref     0.1039
_refine_ls_goodness_of_fit_ref     1.039
_refine_ls_restrained_S_all     1.056
_refine_ls_number_reflns     3602
_refine_ls_number_parameters     287
_refine_ls_number_restraints     222
_refine_ls_hydrogen_treatment     constr
_refine_ls_weighting_scheme     calc
_refine_ls_weighting_details
         'calc w=1/[\s^2^(Fo^2^)+(0.0555P)^2^+1.5834P] where P=(Fo^2^+2Fc^2^)/3'
_atom_sites_solution_hydrogens     geom
_atom_sites_solution_primary     direct
_atom_sites_solution_secondary     difmap
_refine_ls_shift/su_max     0.001
_refine_ls_shift/su_mean     0.000
_refine_diff_density_max     0.283
_refine_diff_density_min     -0.304
_refine_ls_extinction_method     'SHELXL97 (Sheldrick, 2008)'
_refine_ls_extinction_coef     0.00043(9)
_refine_ls_extinction_expression
                                  'Fc^*^=kFc[1+0.001xFc^2^\l^3^/sin(2\q)]^-1/4^'
loop_
    _atom_type_symbol
    _atom_type_description
    _atom_type_scat_dispersion_real
    _atom_type_scat_dispersion_imag
    _atom_type_scat_source
    'C' 'C' 0.0181 0.0091
                         'International Tables Vol C Tables 4.2.6.8 and 6.1.1.4'
    'H' 'H' 0.0000 0.0000
                         'International Tables Vol C Tables 4.2.6.8 and 6.1.1.4'
    'N' 'N' 0.0311 0.0180
                         'International Tables Vol C Tables 4.2.6.8 and 6.1.1.4'
    'O' 'O' 0.0492 0.0322
                         'International Tables Vol C Tables 4.2.6.8 and 6.1.1.4'
_computing_data_collection     'APEX2 (Bruker, 2006)'
_computing_cell_refinement     'SAINT (Bruker, 2006)'
_computing_data_reduction     'SAINT (Bruker, 2006)'
_computing_structure_solution     'SHELXS97 (Sheldrick, 2008)'
_computing_structure_refinement     'SHELXL97 (Sheldrick, 2008)'
_computing_molecular_graphics     'XP (Sheldrick, 2008)'
_computing_publication_material     'SHELX97 (Sheldrick, 2008)'
loop_
    _atom_site_type_symbol
    _atom_site_label
    _atom_site_fract_x
    _atom_site_fract_y
    _atom_site_fract_z
    _atom_site_U_iso_or_equiv
    _atom_site_adp_type
    _atom_site_calc_flag
    _atom_site_refinement_flags
    _atom_site_occupancy
    _atom_site_symmetry_multiplicity
    _atom_site_disorder_assembly
    _atom_site_disorder_group
    O O1 0.34991(6) 0.33786(8) 0.64888(3) 0.0243(2) Uani d . 1 1 . .
    C C1 0.41054(9) 0.42315(12) 0.65145(4) 0.0212(3) Uani d . 1 1 . .
    N N2 0.40105(8) 0.53751(10) 0.63017(4) 0.0240(2) Uani d . 1 1 B .
    C C3 0.48704(9) 0.61071(13) 0.63800(4) 0.0252(3) Uani d . 1 1 . .
    C C4 0.50442(11) 0.73157(14) 0.62246(5) 0.0339(3) Uani d . 1 1 . .
    H H4 0.4551 0.7781 0.6054 0.041 Uiso calc R 1 1 . .
    C C5 0.59772(12) 0.78247(14) 0.63292(6) 0.0396(4) Uani d . 1 1 . .
    H H5 0.6120 0.8657 0.6229 0.047 Uiso calc R 1 1 . .
    C C6 0.66974(11) 0.71461(14) 0.65753(5) 0.0359(3) Uani d . 1 1 . .
    H H6 0.7331 0.7508 0.6635 0.043 Uiso calc R 1 1 . .
    C C7 0.64986(10) 0.59308(13) 0.67374(5) 0.0283(3) Uani d . 1 1 . .
    H H7 0.6990 0.5464 0.6909 0.034 Uiso calc R 1 1 . .
    C C8 0.55730(9) 0.54224(12) 0.66432(4) 0.0231(3) Uani d . 1 1 . .
    O O9 0.56962(6) 0.31592(8) 0.66485(3) 0.0238(2) Uani d . 1 1 . .
    H H9 0.5498 0.2516 0.6796 0.036 Uiso calc R 1 1 . .
    C C9 0.51144(9) 0.41884(11) 0.67907(4) 0.0202(3) Uani d . 1 1 . .
    C C10 0.49128(8) 0.41474(11) 0.73572(4) 0.0180(3) Uani d . 1 1 . .
    H H10 0.4592 0.3339 0.7453 0.022 Uiso calc R 1 1 . .
    O O11 0.34262(6) 0.54407(8) 0.74190(3) 0.0234(2) Uani d . 1 1 . .
    C C11 0.42968(9) 0.52621(11) 0.75378(4) 0.0188(3) Uani d . 1 1 . .
    N N12 0.48658(7) 0.60115(9) 0.78275(4) 0.0200(2) Uani d . 1 1 . .
    N N13 0.65376(7) 0.59593(10) 0.80798(4) 0.0228(2) Uani d . 1 1 . .
    H H13A 0.7113 0.5567 0.8086 0.027 Uiso calc R 1 1 . .
    H H13B 0.6474 0.6691 0.8224 0.027 Uiso calc R 1 1 . .
    C C13 0.57697(9) 0.54496(11) 0.78532(4) 0.0188(3) Uani d . 1 1 . .
    N N14 0.58264(7) 0.43382(9) 0.76280(3) 0.0185(2) Uani d . 1 1 . .
    C C14 0.66413(9) 0.34513(12) 0.76781(5) 0.0240(3) Uani d . 1 1 . .
    H H14A 0.7141 0.3616 0.7424 0.036 Uiso calc R 1 1 . .
    H H14B 0.6386 0.2598 0.7640 0.036 Uiso calc R 1 1 . .
    H H14C 0.6945 0.3543 0.8004 0.036 Uiso calc R 1 1 . .
    C C15 0.31240(10) 0.58041(13) 0.60432(5) 0.0262(3) Uani d . 1 1 . .
    H H15A 0.2929 0.6630 0.6176 0.031 Uiso calc R 1 1 A 1
    H H15B 0.2574 0.5214 0.6111 0.031 Uiso calc R 1 1 A 1
    C C16 0.3251(2) 0.5920(3) 0.54852(14) 0.0295(5) Uani d PDU 0.847(7) 1 B 1
    C C17 0.2898(2) 0.6974(3) 0.52528(8) 0.0565(8) Uani d PDU 0.847(7) 1 B 1
    H H17 0.2631 0.7645 0.5440 0.068 Uiso calc PR 0.847(7) 1 B 1
    C C18 0.2932(3) 0.7056(3) 0.47406(8) 0.0724(11) Uani d PDU 0.847(7) 1 B 1
    H H18 0.2687 0.7783 0.4580 0.087 Uiso calc PR 0.847(7) 1 B 1
    C C19 0.3315(2) 0.6099(3) 0.44696(10) 0.0573(8) Uani d PDU 0.847(7) 1 B 1
    H H19 0.3337 0.6159 0.4121 0.069 Uiso calc PR 0.847(7) 1 B 1
    C C20 0.3668(3) 0.5051(4) 0.46988(15) 0.0397(7) Uani d PDU 0.847(7) 1 B 1
    H H20 0.3936 0.4384 0.4509 0.048 Uiso calc PR 0.847(7) 1 B 1
    C C21 0.3636(3) 0.4957(4) 0.52102(15) 0.0313(7) Uani d PDU 0.847(7) 1 B 1
    H H21 0.3881 0.4227 0.5368 0.038 Uiso calc PR 0.847(7) 1 B 1
    C C16' 0.3153(14) 0.5782(19) 0.5524(9) 0.0295(5) Uani d PDU 0.153(7) 1 B 2
    C C17' 0.2496(12) 0.6474(16) 0.5261(4) 0.054(2) Uani d PDU 0.153(7) 1 B 2
    H H17' 0.2047 0.7002 0.5433 0.065 Uiso calc PR 0.153(7) 1 B 2
    C C18' 0.2450(13) 0.6442(17) 0.4741(4) 0.060(2) Uani d PDU 0.153(7) 1 B 2
    H H18' 0.1982 0.6935 0.4565 0.072 Uiso calc PR 0.153(7) 1 B 2
    C C19' 0.3107(13) 0.5673(16) 0.4500(6) 0.054(2) Uani d PDU 0.153(7) 1 B 2
    H H19' 0.3098 0.5632 0.4151 0.065 Uiso calc PR 0.153(7) 1 B 2
    C C20' 0.3770(18) 0.497(2) 0.4756(9) 0.042(2) Uani d PDU 0.153(7) 1 B 2
    H H20' 0.4220 0.4438 0.4587 0.050 Uiso calc PR 0.153(7) 1 B 2
    C C21' 0.3787(17) 0.503(2) 0.5264(9) 0.033(2) Uani d PDU 0.153(7) 1 B 2
    H H21' 0.4255 0.4533 0.5439 0.040 Uiso calc PR 0.153(7) 1 B 2
loop_
    _atom_site_aniso_label
    _atom_site_aniso_U_11
    _atom_site_aniso_U_22
    _atom_site_aniso_U_33
    _atom_site_aniso_U_12
    _atom_site_aniso_U_13
    _atom_site_aniso_U_23
    O1 0.0232(4) 0.0268(5) 0.0229(4) -0.0029(4) -0.0027(3) 0.0017(4)
    C1 0.0227(6) 0.0254(6) 0.0154(5) -0.0006(5) 0.0014(4) 0.0013(5)
    N2 0.0241(5) 0.0277(6) 0.0202(5) -0.0014(4) -0.0022(4) 0.0059(4)
    C3 0.0273(6) 0.0290(7) 0.0193(6) -0.0040(5) 0.0020(5) 0.0038(5)
    C4 0.0402(8) 0.0320(7) 0.0295(7) -0.0029(6) -0.0008(6) 0.0104(6)
    C5 0.0493(9) 0.0330(8) 0.0364(8) -0.0140(7) 0.0008(7) 0.0116(6)
    C6 0.0373(8) 0.0409(8) 0.0295(7) -0.0162(6) 0.0000(6) 0.0063(6)
    C7 0.0280(7) 0.0359(7) 0.0210(6) -0.0067(6) 0.0015(5) 0.0040(5)
    C8 0.0257(6) 0.0276(6) 0.0161(6) -0.0036(5) 0.0023(5) 0.0027(5)
    O9 0.0236(4) 0.0257(5) 0.0221(4) 0.0010(3) 0.0040(3) -0.0004(3)
    C9 0.0199(6) 0.0230(6) 0.0178(6) -0.0008(5) 0.0006(4) 0.0010(4)
    C10 0.0172(6) 0.0189(6) 0.0178(6) -0.0008(4) -0.0004(4) 0.0016(4)
    O11 0.0178(4) 0.0229(4) 0.0295(5) 0.0006(3) -0.0024(3) 0.0009(3)
    C11 0.0181(6) 0.0203(6) 0.0179(5) -0.0011(4) 0.0011(4) 0.0040(4)
    N12 0.0182(5) 0.0209(5) 0.0208(5) 0.0006(4) -0.0003(4) -0.0001(4)
    N13 0.0191(5) 0.0234(5) 0.0258(5) 0.0024(4) -0.0041(4) -0.0046(4)
    C13 0.0196(6) 0.0223(6) 0.0146(5) -0.0002(5) 0.0007(4) 0.0031(4)
    N14 0.0181(5) 0.0187(5) 0.0186(5) 0.0014(4) -0.0015(4) 0.0001(4)
    C14 0.0198(6) 0.0215(6) 0.0308(6) 0.0028(5) -0.0044(5) -0.0001(5)
    C15 0.0248(6) 0.0340(7) 0.0199(6) 0.0057(5) 0.0006(5) 0.0044(5)
    C16 0.0267(10) 0.0427(11) 0.0191(9) 0.0057(7) 0.0021(7) 0.0076(7)
    C17 0.0808(19) 0.0593(16) 0.0294(9) 0.0366(14) 0.0088(11) 0.0144(10)
    C18 0.106(2) 0.078(2) 0.0330(10) 0.0440(19) 0.0066(13) 0.0227(12)
    C19 0.0693(17) 0.083(2) 0.0196(9) 0.0199(15) 0.0079(10) 0.0136(12)
    C20 0.0358(13) 0.0602(14) 0.0230(14) 0.0012(11) 0.0021(10) -0.0050(11)
    C21 0.0316(15) 0.0380(11) 0.0243(14) -0.0012(10) -0.0027(9) -0.0008(9)
    C16' 0.0267(10) 0.0427(11) 0.0191(9) 0.0057(7) 0.0021(7) 0.0076(7)
    C17' 0.068(4) 0.064(4) 0.030(3) 0.024(4) 0.005(4) 0.012(4)
    C18' 0.081(5) 0.072(5) 0.026(3) 0.031(4) -0.002(4) 0.019(4)
    C19' 0.069(4) 0.075(5) 0.019(4) 0.014(4) -0.001(4) 0.008(4)
    C20' 0.044(4) 0.059(4) 0.023(4) 0.005(4) 0.000(4) 0.001(4)
    C21' 0.029(4) 0.051(4) 0.020(4) -0.003(4) -0.001(4) 0.004(4)
_geom_special_details
;
All e.s.d.'s (except the e.s.d. in the dihedral angle between two l.s. planes)
are estimated using the full covariance matrix. The cell e.s.d.'s are taken
into account individually in the estimation of e.s.d.'s in distances, angles
and torsion angles; correlations between e.s.d.'s in cell parameters are only
used when they are defined by crystal symmetry. An approximate (isotropic)
treatment of cell e.s.d.'s is used for estimating e.s.d.'s involving l.s.
planes.
;
loop_
    _geom_bond_atom_site_label_1
    _geom_bond_atom_site_label_2
    _geom_bond_site_symmetry_2
    _geom_bond_distance
    _geom_bond_publ_flag
    O1 C1 . 1.2253(15) ?
    C1 N2 . 1.3588(16) ?
    C1 C9 . 1.5516(16) ?
    N2 C3 . 1.4124(17) ?
    N2 C15 . 1.4582(16) ?
    C3 C4 . 1.3796(19) ?
    C3 C8 . 1.3933(18) ?
    C4 C5 . 1.397(2) ?
    C4 H4 . 0.9500 ?
    C5 C6 . 1.383(2) ?
    C5 H5 . 0.9500 ?
    C6 C7 . 1.398(2) ?
    C6 H6 . 0.9500 ?
    C7 C8 . 1.3821(18) ?
    C7 H7 . 0.9500 ?
    C8 C9 . 1.5107(17) ?
    O9 C9 . 1.4046(15) ?
    O9 H9 . 0.8400 ?
    C9 C10 . 1.5654(16) ?
    C10 N14 . 1.4468(14) ?
    C10 C11 . 1.5322(16) ?
    C10 H10 . 1.0000 ?
    O11 C11 . 1.2295(14) ?
    C11 N12 . 1.3597(16) ?
    N12 C13 . 1.3576(15) ?
    N13 C13 . 1.3204(15) ?
    N13 H13A . 0.8800 ?
    N13 H13B . 0.8800 ?
    C13 N14 . 1.3392(16) ?
    N14 C14 . 1.4555(15) ?
    C14 H14A . 0.9800 ?
    C14 H14B . 0.9800 ?
    C14 H14C . 0.9800 ?
    C15 C16' . 1.41(2) ?
    C15 C16 . 1.533(4) ?
    C15 H15A . 0.9900 ?
    C15 H15B . 0.9900 ?
    C16 C21 . 1.374(3) ?
    C16 C17 . 1.377(3) ?
    C17 C18 . 1.397(3) ?
    C17 H17 . 0.9500 ?
    C18 C19 . 1.362(4) ?
    C18 H18 . 0.9500 ?
    C19 C20 . 1.368(4) ?
    C19 H19 . 0.9500 ?
    C20 C21 . 1.396(3) ?
    C20 H20 . 0.9500 ?
    C21 H21 . 0.9500 ?
    C16' C17' . 1.357(16) ?
    C16' C21' . 1.368(17) ?
    C17' C18' . 1.418(13) ?
    C17' H17' . 0.9500 ?
    C18' C19' . 1.373(15) ?
    C18' H18' . 0.9500 ?
    C19' C20' . 1.359(16) ?
    C19' H19' . 0.9500 ?
    C20' C21' . 1.385(17) ?
    C20' H20' . 0.9500 ?
    C21' H21' . 0.9500 ?
loop_
    _geom_angle_atom_site_label_1
    _geom_angle_atom_site_label_2
    _geom_angle_atom_site_label_3
    _geom_angle_site_symmetry_1
    _geom_angle_site_symmetry_3
    _geom_angle
    _geom_angle_publ_flag
    O1 C1 N2 . . 125.66(11) ?
    O1 C1 C9 . . 125.97(11) ?
    N2 C1 C9 . . 108.37(10) ?
    C1 N2 C3 . . 110.95(10) ?
    C1 N2 C15 . . 124.43(11) ?
    C3 N2 C15 . . 124.59(11) ?
    C4 C3 C8 . . 122.34(12) ?
    C4 C3 N2 . . 127.69(12) ?
    C8 C3 N2 . . 109.96(11) ?
    C3 C4 C5 . . 117.03(13) ?
    C3 C4 H4 . . 121.5 ?
    C5 C4 H4 . . 121.5 ?
    C6 C5 C4 . . 121.55(13) ?
    C6 C5 H5 . . 119.2 ?
    C4 C5 H5 . . 119.2 ?
    C5 C6 C7 . . 120.43(13) ?
    C5 C6 H6 . . 119.8 ?
    C7 C6 H6 . . 119.8 ?
    C8 C7 C6 . . 118.64(13) ?
    C8 C7 H7 . . 120.7 ?
    C6 C7 H7 . . 120.7 ?
    C7 C8 C3 . . 119.95(12) ?
    C7 C8 C9 . . 131.44(12) ?
    C3 C8 C9 . . 108.58(11) ?
    C9 O9 H9 . . 109.5 ?
    O9 C9 C8 . . 112.56(10) ?
    O9 C9 C1 . . 112.14(10) ?
    C8 C9 C1 . . 101.67(9) ?
    O9 C9 C10 . . 110.23(9) ?
    C8 C9 C10 . . 110.90(9) ?
    C1 C9 C10 . . 109.04(9) ?
    N14 C10 C11 . . 100.73(9) ?
    N14 C10 C9 . . 110.50(9) ?
    C11 C10 C9 . . 112.80(9) ?
    N14 C10 H10 . . 110.8 ?
    C11 C10 H10 . . 110.8 ?
    C9 C10 H10 . . 110.8 ?
    O11 C11 N12 . . 126.63(11) ?
    O11 C11 C10 . . 123.45(11) ?
    N12 C11 C10 . . 109.88(10) ?
    C13 N12 C11 . . 105.83(10) ?
    C13 N13 H13A . . 120.0 ?
    C13 N13 H13B . . 120.0 ?
    H13A N13 H13B . . 120.0 ?
    N13 C13 N14 . . 122.37(11) ?
    N13 C13 N12 . . 122.79(11) ?
    N14 C13 N12 . . 114.84(10) ?
    C13 N14 C10 . . 108.04(9) ?
    C13 N14 C14 . . 125.31(10) ?
    C10 N14 C14 . . 126.52(10) ?
    N14 C14 H14A . . 109.5 ?
    N14 C14 H14B . . 109.5 ?
    H14A C14 H14B . . 109.5 ?
    N14 C14 H14C . . 109.5 ?
    H14A C14 H14C . . 109.5 ?
    H14B C14 H14C . . 109.5 ?
    C16' C15 N2 . . 117.0(8) ?
    N2 C15 C16 . . 114.35(15) ?
    C16' C15 H15A . . 112.9 ?
    N2 C15 H15A . . 108.7 ?
    C16 C15 H15A . . 108.7 ?
    C16' C15 H15B . . 101.4 ?
    N2 C15 H15B . . 108.7 ?
    C16 C15 H15B . . 108.7 ?
    H15A C15 H15B . . 107.6 ?
    C21 C16 C17 . . 119.6(3) ?
    C21 C16 C15 . . 121.4(3) ?
    C17 C16 C15 . . 118.9(3) ?
    C16 C17 C18 . . 119.8(3) ?
    C16 C17 H17 . . 120.1 ?
    C18 C17 H17 . . 120.1 ?
    C19 C18 C17 . . 120.4(2) ?
    C19 C18 H18 . . 119.8 ?
    C17 C18 H18 . . 119.8 ?
    C18 C19 C20 . . 120.0(3) ?
    C18 C19 H19 . . 120.0 ?
    C20 C19 H19 . . 120.0 ?
    C19 C20 C21 . . 120.2(3) ?
    C19 C20 H20 . . 119.9 ?
    C21 C20 H20 . . 119.9 ?
    C16 C21 C20 . . 120.0(3) ?
    C16 C21 H21 . . 120.0 ?
    C20 C21 H21 . . 120.0 ?
    C17' C16' C21' . . 117.0(18) ?
    C17' C16' C15 . . 120.0(18) ?
    C21' C16' C15 . . 123.0(16) ?
    C16' C17' C18' . . 122.8(14) ?
    C16' C17' H17' . . 118.6 ?
    C18' C17' H17' . . 118.6 ?
    C19' C18' C17' . . 117.6(12) ?
    C19' C18' H18' . . 121.2 ?
    C17' C18' H18' . . 121.2 ?
    C20' C19' C18' . . 120.5(16) ?
    C20' C19' H19' . . 119.8 ?
    C18' C19' H19' . . 119.8 ?
    C19' C20' C21' . . 119.9(19) ?
    C19' C20' H20' . . 120.0 ?
    C21' C20' H20' . . 120.0 ?
    C16' C21' C20' . . 122.2(19) ?
    C16' C21' H21' . . 118.9 ?
    C20' C21' H21' . . 118.9 ?
loop_
    _geom_torsion_atom_site_label_1
    _geom_torsion_atom_site_label_2
    _geom_torsion_atom_site_label_3
    _geom_torsion_atom_site_label_4
    _geom_torsion_site_symmetry_1
    _geom_torsion_site_symmetry_2
    _geom_torsion_site_symmetry_3
    _geom_torsion_site_symmetry_4
    _geom_torsion
    _geom_torsion_publ_flag
    O1 C1 N2 C3 . . . . -176.47(11) ?
    C9 C1 N2 C3 . . . . 3.04(13) ?
    O1 C1 N2 C15 . . . . 5.67(19) ?
    C9 C1 N2 C15 . . . . -174.83(10) ?
    C1 N2 C3 C4 . . . . -179.33(13) ?
    C15 N2 C3 C4 . . . . -1.5(2) ?
    C1 N2 C3 C8 . . . . 1.47(14) ?
    C15 N2 C3 C8 . . . . 179.33(11) ?
    C8 C3 C4 C5 . . . . 1.9(2) ?
    N2 C3 C4 C5 . . . . -177.19(13) ?
    C3 C4 C5 C6 . . . . 0.3(2) ?
    C4 C5 C6 C7 . . . . -1.5(2) ?
    C5 C6 C7 C8 . . . . 0.5(2) ?
    C6 C7 C8 C3 . . . . 1.71(19) ?
    C6 C7 C8 C9 . . . . -176.14(13) ?
    C4 C3 C8 C7 . . . . -3.0(2) ?
    N2 C3 C8 C7 . . . . 176.26(11) ?
    C4 C3 C8 C9 . . . . 175.30(12) ?
    N2 C3 C8 C9 . . . . -5.45(14) ?
    C7 C8 C9 O9 . . . . -55.07(17) ?
    C3 C8 C9 O9 . . . . 126.90(11) ?
    C7 C8 C9 C1 . . . . -175.25(13) ?
    C3 C8 C9 C1 . . . . 6.72(12) ?
    C7 C8 C9 C10 . . . . 68.94(17) ?
    C3 C8 C9 C10 . . . . -109.09(11) ?
    O1 C1 C9 O9 . . . . 53.15(15) ?
    N2 C1 C9 O9 . . . . -126.36(11) ?
    O1 C1 C9 C8 . . . . 173.61(11) ?
    N2 C1 C9 C8 . . . . -5.89(12) ?
    O1 C1 C9 C10 . . . . -69.22(15) ?
    N2 C1 C9 C10 . . . . 111.28(11) ?
    O9 C9 C10 N14 . . . . 67.00(12) ?
    C8 C9 C10 N14 . . . . -58.33(12) ?
    C1 C9 C10 N14 . . . . -169.48(10) ?
    O9 C9 C10 C11 . . . . 178.88(9) ?
    C8 C9 C10 C11 . . . . 53.55(13) ?
    C1 C9 C10 C11 . . . . -57.60(12) ?
    N14 C10 C11 O11 . . . . -176.13(11) ?
    C9 C10 C11 O11 . . . . 66.08(14) ?
    N14 C10 C11 N12 . . . . 5.78(12) ?
    C9 C10 C11 N12 . . . . -112.01(11) ?
    O11 C11 N12 C13 . . . . -179.47(11) ?
    C10 C11 N12 C13 . . . . -1.45(12) ?
    C11 N12 C13 N13 . . . . 175.47(11) ?
    C11 N12 C13 N14 . . . . -4.15(13) ?
    N13 C13 N14 C10 . . . . -171.44(10) ?
    N12 C13 N14 C10 . . . . 8.18(13) ?
    N13 C13 N14 C14 . . . . 12.39(18) ?
    N12 C13 N14 C14 . . . . -167.99(10) ?
    C11 C10 N14 C13 . . . . -7.92(11) ?
    C9 C10 N14 C13 . . . . 111.54(10) ?
    C11 C10 N14 C14 . . . . 168.19(10) ?
    C9 C10 N14 C14 . . . . -72.35(14) ?
    C1 N2 C15 C16' . . . . -101.9(9) ?
    C3 N2 C15 C16' . . . . 80.6(9) ?
    C1 N2 C15 C16 . . . . -109.52(19) ?
    C3 N2 C15 C16 . . . . 72.9(2) ?
    C16' C15 C16 C21 . . . . -62(8) ?
    N2 C15 C16 C21 . . . . 50.4(3) ?
    C16' C15 C16 C17 . . . . 113(8) ?
    N2 C15 C16 C17 . . . . -134.8(2) ?
    C21 C16 C17 C18 . . . . 0.11(19) ?
    C15 C16 C17 C18 . . . . -174.8(2) ?
    C16 C17 C18 C19 . . . . -0.1(2) ?
    C17 C18 C19 C20 . . . . 0.0(4) ?
    C18 C19 C20 C21 . . . . 0.1(4) ?
    C17 C16 C21 C20 . . . . 0.0(3) ?
    C15 C16 C21 C20 . . . . 174.8(2) ?
    C19 C20 C21 C16 . . . . -0.1(4) ?
    N2 C15 C16' C17' . . . . -161.4(9) ?
    C16 C15 C16' C17' . . . . -91(8) ?
    N2 C15 C16' C21' . . . . 22.3(12) ?
    C16 C15 C16' C21' . . . . 93(8) ?
    C21' C16' C17' C18' . . . . -0.1(3) ?
    C15 C16' C17' C18' . . . . -176.5(14) ?
    C16' C17' C18' C19' . . . . -0.1(3) ?
    C17' C18' C19' C20' . . . . 0.2(7) ?
    C18' C19' C20' C21' . . . . -0.2(9) ?
    C17' C16' C21' C20' . . . . 0.1(7) ?
    C15 C16' C21' C20' . . . . 176.5(14) ?
    C19' C20' C21' C16' . . . . 0.0(10) ?
loop_
    _geom_hbond_atom_site_label_D
    _geom_hbond_atom_site_label_H
    _geom_hbond_atom_site_label_A
    _geom_hbond_site_symmetry_A
    _geom_hbond_distance_DH
    _geom_hbond_distance_HA
    _geom_hbond_distance_DA
    _geom_hbond_angle_DHA
    O9 H9 N12 3_646 0.84 1.97 2.8065(13) 175
    N13 H13A O11 6_657 0.88 2.24 2.9321(13) 135
    N13 H13B O1 3_656 0.88 1.97 2.8410(14) 173
_iucr_refine_instructions_details
;
TITL x09012 in Pbca
CELL 1.54178  13.4466  10.6921  27.2057  90.000  90.000  90.000
ZERR    8.00   0.0002   0.0002   0.0005   0.000   0.000   0.000
LATT  1
SYMM 0.5-X, -Y, 0.5+Z
SYMM -X, 0.5+Y, 0.5-Z
SYMM 0.5+X, 0.5-Y, -Z
SFAC C H N O
UNIT 152 144 32 24
TEMP -183.000
SIZE 0.12 0.10 0.04
L.S. 8
BOND
BOND $H
CONF
HTAB
EQIV $1 -x+1, y-1/2, -z+3/2
EQIV $2 x+1/2, y, -z+3/2
EQIV $3 -x+1, y+1/2, -z+3/2
HTAB O9   N12_$1
HTAB N13  O11_$2
HTAB N13  O1_$3
ACTA
FMAP 2
PLAN 10
WGHT    0.055500    1.583400
EXTI    0.000434
FVAR       3.64424   0.84707
O1    4    0.349913    0.337856    0.648879    11.00000    0.02324    0.02681 =
         0.02295    0.00172   -0.00272   -0.00291
C1    1    0.410541    0.423152    0.651452    11.00000    0.02275    0.02539 =
         0.01537    0.00128    0.00139   -0.00060
N2    3    0.401053    0.537509    0.630174    11.00000    0.02410    0.02770 =
         0.02025    0.00590   -0.00221   -0.00143
C3    1    0.487045    0.610708    0.638003    11.00000    0.02725    0.02902 =
         0.01927    0.00380    0.00196   -0.00396
C4    1    0.504415    0.731570    0.622457    11.00000    0.04017    0.03204 =
         0.02948    0.01036   -0.00082   -0.00292
AFIX  43
H4    2    0.455117    0.778108    0.605395    11.00000   -1.20000
AFIX   0
C5    1    0.597723    0.782467    0.632924    11.00000    0.04928    0.03301 =
         0.03644    0.01155    0.00080   -0.01396
AFIX  43
H5    2    0.612040    0.865653    0.622902    11.00000   -1.20000
AFIX   0
C6    1    0.669741    0.714611    0.657531    11.00000    0.03729    0.04086 =
         0.02950    0.00625   -0.00001   -0.01616
AFIX  43
H6    2    0.733135    0.750814    0.663459    11.00000   -1.20000
AFIX   0
C7    1    0.649859    0.593079    0.673740    11.00000    0.02798    0.03585 =
         0.02095    0.00398    0.00149   -0.00671
AFIX  43
H7    2    0.698965    0.546398    0.690877    11.00000   -1.20000
AFIX   0
C8    1    0.557303    0.542237    0.664322    11.00000    0.02573    0.02761 =
         0.01609    0.00266    0.00231   -0.00357
O9    4    0.569625    0.315916    0.664849    11.00000    0.02364    0.02573 =
         0.02207   -0.00036    0.00404    0.00102
AFIX 147
H9    2    0.549834    0.251575    0.679621    11.00000   -1.50000
AFIX   0
C9    1    0.511438    0.418837    0.679074    11.00000    0.01988    0.02305 =
         0.01782    0.00100    0.00055   -0.00075
C10   1    0.491279    0.414737    0.735722    11.00000    0.01715    0.01894 =
         0.01785    0.00156   -0.00037   -0.00079
AFIX  13
H10   2    0.459210    0.333946    0.745297    11.00000   -1.20000
AFIX   0
O11   4    0.342616    0.544066    0.741896    11.00000    0.01780    0.02294 =
         0.02946    0.00088   -0.00238    0.00057
C11   1    0.429684    0.526206    0.753779    11.00000    0.01808    0.02030 =
         0.01791    0.00400    0.00105   -0.00106
N12   3    0.486582    0.601155    0.782748    11.00000    0.01821    0.02093 =
         0.02084   -0.00006   -0.00028    0.00060
N13   3    0.653764    0.595926    0.807980    11.00000    0.01911    0.02336 =
         0.02579   -0.00463   -0.00411    0.00238
AFIX  93
H13A  2    0.711268    0.556669    0.808649    11.00000   -1.20000
H13B  2    0.647443    0.669150    0.822414    11.00000   -1.20000
AFIX   0
C13   1    0.576969    0.544963    0.785316    11.00000    0.01961    0.02232 =
         0.01458    0.00309    0.00068   -0.00022
N14   3    0.582639    0.433816    0.762796    11.00000    0.01806    0.01870 =
         0.01862    0.00011   -0.00148    0.00142
C14   1    0.664134    0.345134    0.767811    11.00000    0.01982    0.02152 =
         0.03078   -0.00005   -0.00443    0.00284
AFIX 137
H14A  2    0.714121    0.361587    0.742407    11.00000   -1.50000
H14B  2    0.638640    0.259804    0.764047    11.00000   -1.50000
H14C  2    0.694511    0.354303    0.800356    11.00000   -1.50000
AFIX   0
C15   1    0.312400    0.580414    0.604318    11.00000    0.02475    0.03401 =
         0.01986    0.00441    0.00056    0.00568
AFIX  23
H15A  2    0.292935    0.663022    0.617645    11.00000   -1.20000
H15B  2    0.257370    0.521398    0.611135    11.00000   -1.20000
AFIX   0
REM EXYZ C16 C16'
EADP C16 C16'
SAME 0.020 C16' > C21'
SIMU 0.010 C16 > C21'
FLAT 0.010 C16 > C21
FLAT 0.010 C16' > C21'
DELU 0.010 C16 > C21'
PART 1
C16   1    0.325078    0.591982    0.548522    21.00000    0.02665    0.04274 =
         0.01911    0.00757    0.00207    0.00569
C17   1    0.289753    0.697437    0.525277    21.00000    0.08083    0.05931 =
         0.02942    0.01438    0.00876    0.03659
AFIX  43
H17   2    0.263096    0.764475    0.544028    21.00000   -1.20000
AFIX   0
C18   1    0.293220    0.705571    0.474064    21.00000    0.10596    0.07827 =
         0.03298    0.02274    0.00665    0.04397
AFIX  43
H18   2    0.268734    0.778260    0.458040    21.00000   -1.20000
AFIX   0
C19   1    0.331517    0.609854    0.446957    21.00000    0.06932    0.08288 =
         0.01956    0.01362    0.00792    0.01987
AFIX  43
H19   2    0.333679    0.615919    0.412136    21.00000   -1.20000
AFIX   0
C20   1    0.366845    0.505051    0.469879    21.00000    0.03582    0.06017 =
         0.02297   -0.00499    0.00207    0.00119
AFIX  43
H20   2    0.393649    0.438449    0.450940    21.00000   -1.20000
AFIX   0
C21   1    0.363624    0.495677    0.521019    21.00000    0.03156    0.03799 =
         0.02431   -0.00083   -0.00270   -0.00124
AFIX  43
H21   2    0.388093    0.422678    0.536831    21.00000   -1.20000
AFIX   0
PART 2
C16'  1    0.315323    0.578156    0.552443   -21.00000    0.02665    0.04274 =
         0.01911    0.00757    0.00207    0.00569
C17'  1    0.249582    0.647384    0.526128   -21.00000    0.06801    0.06383 =
         0.03013    0.01218    0.00469    0.02449
AFIX  43
H17'  2    0.204692    0.700246    0.543316   -21.00000   -1.20000
AFIX   0
C18'  1    0.245040    0.644175    0.474072   -21.00000    0.08114    0.07249 =
         0.02636    0.01880   -0.00197    0.03086
AFIX  43
H18'  2    0.198240    0.693482    0.456500   -21.00000   -1.20000
AFIX   0
C19'  1    0.310695    0.567260    0.449956   -21.00000    0.06943    0.07464 =
         0.01931    0.00841   -0.00052    0.01444
AFIX  43
H19'  2    0.309767    0.563162    0.415077   -21.00000   -1.20000
AFIX   0
C20'  1    0.376968    0.496982    0.475619   -21.00000    0.04362    0.05912 =
         0.02320    0.00146    0.00020    0.00476
AFIX  43
H20'  2    0.422048    0.443796    0.458708   -21.00000   -1.20000
AFIX   0
C21'  1    0.378711    0.502989    0.526447   -21.00000    0.02878    0.05101 =
         0.01992    0.00393   -0.00135   -0.00266
AFIX  43
H21'  2    0.425476    0.453264    0.543859   -21.00000   -1.20000
PART 0
HKLF 4
REM  x09012 in Pbca
REM R1 =  0.0378 for   3344 Fo > 4sig(Fo)  and  0.0400 for all   3602 data
REM    287 parameters refined using    222 restraints
END
WGHT      0.0557      1.5796
REM Highest difference peak  0.283,  deepest hole -0.304,  1-sigma level  0.038
Q1    1   0.7184  0.5867  0.7916  11.00000  0.05    0.28
Q2    1   0.3563  0.7545  0.4829  11.00000  0.05    0.27
Q3    1   0.5001  0.4192  0.7063  11.00000  0.05    0.24
Q4    1   0.4582  0.4211  0.6683  11.00000  0.05    0.24
Q5    1   0.3428  0.7485  0.5341  11.00000  0.05    0.22
Q6    1   0.3640  0.6878  0.4615  11.00000  0.05    0.20
Q7    1   0.5413  0.4778  0.6727  11.00000  0.05    0.19
Q8    1   0.5846  0.5703  0.6780  11.00000  0.05    0.18
Q9    1   0.5142  0.5898  0.6584  11.00000  0.05    0.17
Q10   1   0.3216  0.5894  0.5746  11.00000  0.05    0.17
;
loop_
    _platon_squeeze_void_nr
    _platon_squeeze_void_average_x
    _platon_squeeze_void_average_y
    _platon_squeeze_void_average_z
    _platon_squeeze_void_volume
    _platon_squeeze_void_count_electrons
    1 0.000  0.000  0.000 191.2 34.7
    2 0.500  0.000 0.500 191.4 34.6
    3 0.500 0.500  0.000 191.2 34.6
    4  0.000 0.500 0.500 191.3 34.6
_platon_squeeze_details
;
The solvent used to grow the crystal was a mixture of ethanol and
methanol, but it supposedly also likely contained an unknown amount
of ethyl acetate.  The resulting electron density was largely
uninterpretable, so it was eventually decided to remove it with
SQUEEZE in Platon (Spek, 2009).
;
