# Supplementary material for: rac-N-Benzyl­isatincreatinine (unknown solvate)
Source: Acta Crystallogr Sect E Struct Rep Online. 2013 Jan 26;69(Pt 2):o290–1. doi: 10.1107/S1600536813000378 (PMC3569814; doi:10.1107/S1600536813000378)
Supplement: Supplementary file 2 [file e-69-0o290-Isup2.hkl]

# 
# h,k,l, Fc-squared, Fo-squared, sigma(Fo-squared) and status flag 
# 
data_I
_shelx_title ' x09012 in Pbca' 
_shelx_refln_list_code          4 
_shelx_F_calc_maximum      276.15 
_exptl_crystal_F_000      1472.00 
_reflns_d_resolution_high  0.8275 
 
loop_ 
 _symmetry_equiv_pos_as_xyz 
 'x, y, z' 
 '-x+1/2, -y, z+1/2' 
 '-x, y+1/2, -z+1/2' 
 'x+1/2, -y+1/2, -z' 
 '-x, -y, -z' 
 'x-1/2, y, -z-1/2' 
 'x, -y-1/2, z-1/2' 
 '-x-1/2, y-1/2, z' 
 
_cell_length_a    13.4466 
_cell_length_b    10.6921 
_cell_length_c    27.2057 
_cell_angle_alpha  90.000 
_cell_angle_beta   90.000 
_cell_angle_gamma  90.000 
 
_shelx_F_squared_multiplier     1.000 
 
loop_ 
 _refln_index_h 
 _refln_index_k 
 _refln_index_l 
 _refln_F_squared_calc 
 _refln_F_squared_meas 
 _refln_F_squared_sigma 
 _refln_observed_status 
   2   0   0     9969.16    10691.53    906.41 o 
   4   0   0    25351.68    26542.31    434.54 o 
   6   0   0    20477.48    23070.79    524.94 o 
   8   0   0      401.38      312.22     13.06 o 
  10   0   0        2.38        5.03      2.72 o 
  12   0   0    14296.17    14989.20    445.64 o 
  14   0   0     3860.92     4013.27    100.69 o 
  16   0   0       57.44       83.51      9.19 o 
   2   1   0      264.41      267.40      5.08 o 
   4   1   0      223.54      195.02      9.07 o 
   6   1   0    13316.33    12867.78    174.76 o 
   8   1   0      600.33      496.68     18.06 o 
  10   1   0      204.91      227.48      5.15 o 
  12   1   0      351.37      351.80     12.83 o 
  14   1   0       17.80       16.87      2.06 o 
  16   1   0       16.60       21.44      3.04 o 
   0   2   0    43531.18    41432.14   2030.73 o 
   2   2   0     9453.56     8839.97    270.31 o 
   4   2   0    13197.43    12657.31    230.34 o 
   6   2   0      226.12      349.28     17.24 o 
   8   2   0        9.26       16.91      1.76 o 
  10   2   0        1.04        3.53      1.69 o 
  12   2   0      468.32      473.42     10.71 o 
  14   2   0      379.21      329.86      7.21 o 
  16   2   0        7.79        7.98      4.74 o 
   2   3   0     2737.71     2719.15     61.94 o 
   4   3   0     1898.83     1837.06     34.76 o 
   6   3   0      434.99      474.25      6.26 o 
   8   3   0      473.34      352.64      5.25 o 
  10   3   0      147.82      152.31      3.93 o 
  12   3   0     3828.61     4118.93     74.86 o 
  14   3   0      662.50      563.96     12.06 o 
   0   4   0      758.30      873.46     26.30 o 
   2   4   0       93.91      117.27      3.98 o 
   4   4   0     2842.33     3140.37     78.92 o 
   6   4   0    12575.49    13628.98    320.71 o 
   8   4   0      179.71      207.26      4.61 o 
  10   4   0        4.43       12.63      2.24 o 
  12   4   0     1026.16     1031.78     16.32 o 
  14   4   0        1.35        4.56      2.93 o 
   2   5   0      931.80      936.62     26.75 o 
   4   5   0     1487.84     1703.93     33.17 o 
   6   5   0     1088.87     1222.14     21.68 o 
   8   5   0      159.78      187.51      3.67 o 
  10   5   0        0.74        4.21      1.66 o 
  12   5   0       27.67       21.22      2.78 o 
  14   5   0        5.05        6.14      2.56 o 
   0   6   0     7787.73     9385.12    254.21 o 
   2   6   0     4038.63     4391.54     87.82 o 
   4   6   0     3615.60     3794.79     59.37 o 
   6   6   0     4350.26     4247.57     66.33 o 
   8   6   0      234.02      252.04      6.86 o 
  10   6   0     3815.65     3751.83     79.44 o 
  12   6   0     1959.97     1930.17     41.20 o 
  14   6   0       15.12       18.38      3.18 o 
   2   7   0     2114.04     2206.94     27.18 o 
   4   7   0        2.06        2.45      1.97 o 
   6   7   0      941.77      898.67     20.99 o 
   8   7   0      523.00      551.60     14.17 o 
  10   7   0      287.37      272.75      6.18 o 
  12   7   0      799.48      857.89     19.17 o 
   0   8   0     4333.12     4438.67     83.14 o 
   2   8   0       62.70      101.49      3.04 o 
   4   8   0      210.33      213.37      3.92 o 
   6   8   0     1743.52     1818.54     39.09 o 
   8   8   0     2538.73     2712.60     50.68 o 
  10   8   0      136.93      131.89      4.08 o 
  12   8   0      607.85      568.92     24.13 o 
   2   9   0      294.65      288.26      6.14 o 
   4   9   0       76.38      105.42      5.95 o 
   6   9   0     1584.04     1664.98     41.78 o 
   8   9   0      149.60      164.75      8.36 o 
  10   9   0       16.62       17.79      2.81 o 
   0  10   0      338.70      387.84     20.10 o 
   2  10   0       59.83       61.27      7.25 o 
   4  10   0      558.06      649.55     14.76 o 
   6  10   0     1290.52     1393.29     28.68 o 
   8  10   0      517.81      544.18     12.09 o 
  10  10   0      271.45      309.19     12.70 o 
   2  11   0        8.62       12.26      2.73 o 
   4  11   0      169.74      191.82      9.32 o 
   6  11   0        4.89       12.61      4.85 o 
   8  11   0        0.87        2.20      1.90 o 
   0  12   0      374.35      445.52     14.27 o 
   2  12   0        0.14        3.45      2.69 o 
   4  12   0       12.98       22.72      2.52 o 
   1   1   1    53120.71    52578.54    185.34 o 
   2   1   1      260.19      181.87      4.89 o 
   3   1   1    20749.67    20160.63    393.88 o 
   4   1   1      132.30      200.49      6.12 o 
   5   1   1      178.87      235.29      5.01 o 
   6   1   1      198.10      151.52      3.78 o 
   7   1   1      805.73      781.63     13.98 o 
   8   1   1      101.57      123.96      4.03 o 
   9   1   1        0.03        1.67      1.10 o 
  10   1   1      733.72      710.39      8.44 o 
  11   1   1       93.30       95.72      1.94 o 
  12   1   1     1419.34     1480.14     20.39 o 
  13   1   1        0.81        2.36      1.75 o 
  14   1   1      165.53      159.28      3.00 o 
  15   1   1       48.75       41.36      1.70 o 
  16   1   1        0.08        1.28      1.49 o 
   0   2   1      515.93      521.55     32.33 o 
   1   2   1    13247.77    11586.83    138.85 o 
   2   2   1     1416.58     1210.89      7.34 o 
   3   2   1     1594.76     1408.49     14.20 o 
   4   2   1      125.27      155.58      6.23 o 
   5   2   1      121.15      106.58      7.16 o 
   6   2   1     4307.53     4637.89     60.11 o 
   7   2   1      766.87      644.37     18.32 o 
   8   2   1       50.06       59.98      1.54 o 
   9   2   1      684.55      645.38      5.06 o 
  10   2   1      293.30      278.34      3.97 o 
  11   2   1       86.13       96.44      2.54 o 
  12   2   1      106.97      107.12      2.78 o 
  13   2   1      225.17      205.80      4.03 o 
  14   2   1       20.26       22.89      1.36 o 
  15   2   1       59.40       56.53      1.61 o 
  16   2   1        0.52        2.28      3.17 o 
   1   3   1      151.47      140.53      3.47 o 
   2   3   1     4721.41     4601.79     51.60 o 
   3   3   1       40.62       44.07      3.38 o 
   4   3   1     1166.57     1306.35     19.46 o 
   5   3   1     5421.80     5513.19     42.34 o 
   6   3   1        6.39       20.18      2.31 o 
   7   3   1      394.87      320.81     10.40 o 
   8   3   1       99.67      103.94      2.45 o 
   9   3   1      469.79      467.78      4.64 o 
  10   3   1     1456.03     1391.39     13.29 o 
  11   3   1       83.62       79.19      2.28 o 
  12   3   1      136.88      179.61      4.69 o 
  13   3   1      320.97      364.76      6.32 o 
  14   3   1       70.01       70.49      2.07 o 
  15   3   1        0.06        1.31      1.27 o 
   0   4   1    36289.95    37650.54    727.87 o 
   1   4   1      229.65      256.55      3.99 o 
   2   4   1      740.60      832.99      9.94 o 
   3   4   1      400.49      427.92      9.64 o 
   4   4   1     8858.29     9907.13    124.39 o 
   5   4   1     4696.90     5007.17     63.80 o 
   6   4   1      286.39      273.25      7.45 o 
   7   4   1     1423.26     1364.64     17.36 o 
   8   4   1     2034.53     1892.77     18.17 o 
   9   4   1      169.72      143.06      2.54 o 
  10   4   1     4088.82     3942.13     38.43 o 
  11   4   1        1.42        2.40      1.12 o 
  12   4   1      121.44      110.98      2.99 o 
  13   4   1      459.78      477.88      8.21 o 
  14   4   1      260.23      267.32      5.44 o 
  15   4   1       27.77       32.05      1.52 o 
   1   5   1      232.06      226.98      3.94 o 
   2   5   1      876.29      891.33     10.33 o 
   3   5   1      499.85      524.57      8.82 o 
   4   5   1      742.66      760.47     14.30 o 
   5   5   1      347.02      414.49      5.60 o 
   6   5   1     2715.53     2572.31     26.62 o 
   7   5   1        1.38        2.84      1.22 o 
   8   5   1        0.95        2.85      1.22 o 
   9   5   1       85.85       99.91      2.06 o 
  10   5   1       18.55        5.99      1.37 o 
  11   5   1     1265.33     1332.23     17.73 o 
  12   5   1     1056.63     1015.72     14.11 o 
  13   5   1       45.90       57.26      2.23 o 
  14   5   1        5.41        9.39      1.80 o 
   0   6   1     2701.84     2720.76     55.49 o 
   1   6   1      288.63      284.76      6.58 o 
   2   6   1     1062.15     1142.14     19.41 o 
   3   6   1       60.15       73.62      4.02 o 
   4   6   1      953.92     1030.21     11.79 o 
   5   6   1       77.83       62.18      2.47 o 
   6   6   1       77.33       64.59      1.85 o 
   7   6   1      593.84      634.81      5.40 o 
   8   6   1     1033.31     1012.98     12.27 o 
   9   6   1      471.97      417.05      6.04 o 
  10   6   1      493.64      510.63      8.61 o 
  11   6   1      138.09      151.19      2.78 o 
  12   6   1      114.04      120.80      4.26 o 
  13   6   1       19.47       31.88      2.30 o 
  14   6   1        0.34        2.90      1.54 o 
   1   7   1      118.11      119.67      2.32 o 
   2   7   1      449.71      506.61      5.23 o 
   3   7   1        6.51        8.04      1.12 o 
   4   7   1      463.84      436.67      4.58 o 
   5   7   1     2089.39     2007.79     18.53 o 
   6   7   1       20.99       19.46      1.44 o 
   7   7   1      536.32      553.31      8.43 o 
   8   7   1       72.44       74.06      2.37 o 
   9   7   1       21.90       19.42      2.02 o 
  10   7   1       68.44       65.60      2.18 o 
  11   7   1      918.94      871.29     12.87 o 
  12   7   1      592.75      549.88      9.44 o 
  13   7   1       19.91        9.85      1.77 o 
   0   8   1        0.63        4.75      2.23 o 
   1   8   1      501.25      495.38      5.51 o 
   2   8   1     1812.09     1880.46     17.11 o 
   3   8   1       60.81       72.59      2.11 o 
   4   8   1        4.04        3.49      1.40 o 
   5   8   1      377.86      339.43      6.74 o 
   6   8   1     6240.27     6344.77    104.38 o 
   7   8   1      891.03      895.78      9.54 o 
   8   8   1      210.37      199.15      5.26 o 
   9   8   1        6.35        8.93      1.73 o 
  10   8   1      700.21      739.89     10.33 o 
  11   8   1        1.07        0.78      1.43 o 
  12   8   1        3.02        3.95      1.58 o 
   1   9   1       12.49       13.49      1.70 o 
   2   9   1       11.85       11.28      1.66 o 
   3   9   1       26.68       22.03      1.61 o 
   4   9   1     2966.68     3133.78     37.23 o 
   5   9   1      387.78      425.93      7.09 o 
   6   9   1      909.65      948.90     13.91 o 
   7   9   1      480.90      505.22      7.79 o 
   8   9   1      732.47      817.82     12.22 o 
   9   9   1        1.70        4.30      1.76 o 
  10   9   1       37.05       35.22      1.77 o 
  11   9   1        3.18        6.14      1.78 o 
   0  10   1     5774.35     5947.13    104.33 o 
   1  10   1        0.67        1.55      1.88 o 
   2  10   1     2454.98     2510.97     32.31 o 
   3  10   1      212.42      195.98      3.80 o 
   4  10   1       10.73       18.27      1.91 o 
   5  10   1       49.63       47.05      2.72 o 
   7  10   1      291.39      288.02      4.29 o 
   8  10   1       13.43       17.75      1.78 o 
   9  10   1        0.75        2.00      1.52 o 
  10  10   1       45.53       47.04      2.69 o 
   1  11   1      144.93      173.41      3.11 o 
   2  11   1      164.18      158.72      3.38 o 
   3  11   1      258.36      294.69      5.46 o 
   4  11   1      114.75      139.29      4.49 o 
   5  11   1        9.00        9.03      2.51 o 
   6  11   1      446.50      473.38      9.88 o 
   7  11   1        5.10        3.92      1.68 o 
   8  11   1       34.08       36.02      1.77 o 
   0  12   1     1255.90     1262.50     28.89 o 
   1  12   1       82.27       88.03      2.85 o 
   2  12   1       64.05       57.68      2.13 o 
   3  12   1       26.93       20.90      1.81 o 
   4  12   1      104.39      100.96      2.63 o 
   5  12   1        2.39        6.94      1.62 o 
   1   0   2     4974.19     4464.46    102.69 o 
   2   0   2    76261.11    78177.69    730.31 o 
   3   0   2      585.19      600.18      5.96 o 
   4   0   2      296.78       82.26     12.36 o 
   5   0   2     6280.46     6412.99     80.78 o 
   6   0   2     1057.84      969.20     20.09 o 
   7   0   2      319.90      342.89      7.64 o 
   8   0   2      800.54      677.79     16.92 o 
   9   0   2       64.01       88.53      2.35 o 
  10   0   2      462.69      408.98      8.87 o 
  11   0   2       29.85       30.33      2.77 o 
  12   0   2     8495.22     8809.63    166.94 o 
  13   0   2      483.57      516.69     12.00 o 
  14   0   2     2570.28     2567.82     47.68 o 
  15   0   2      176.93      207.45      5.13 o 
  16   0   2      412.70      391.30     15.23 o 
   1   1   2     1237.15      886.49      6.59 o 
   2   1   2     2194.62     2122.12     21.17 o 
   3   1   2        3.66        3.09      5.48 o 
   4   1   2    10198.14    10094.05    133.96 o 
   5   1   2     2454.23     2542.85     21.70 o 
   6   1   2      142.65      106.86      5.54 o 
   7   1   2       59.05       66.79      2.61 o 
   8   1   2        0.59        7.38      2.46 o 
   9   1   2      850.17      742.72      8.01 o 
  10   1   2       23.59       26.76      1.68 o 
  11   1   2      748.70      818.72     11.03 o 
  12   1   2        4.17        6.02      1.72 o 
  13   1   2      421.54      438.02      6.38 o 
  14   1   2       56.43       49.32      1.86 o 
  15   1   2      136.13      142.45      2.97 o 
  16   1   2       23.84       25.97      1.74 o 
   0   2   2    16600.73    15969.41    125.73 o 
   1   2   2    10070.17     9231.31    121.13 o 
   2   2   2     3316.96     3348.50     17.21 o 
   3   2   2     5986.88     5936.30     84.74 o 
   4   2   2     4875.74     4673.06     63.91 o 
   5   2   2      292.96      246.49      5.94 o 
   6   2   2      957.72      963.77      7.83 o 
   7   2   2     1165.46     1238.52     20.13 o 
   8   2   2     1106.22     1059.16     10.49 o 
   9   2   2     2905.90     2735.65     29.63 o 
  10   2   2      205.31      189.54      2.43 o 
  11   2   2        0.01        1.86      1.35 o 
  12   2   2     1498.56     1473.28     18.39 o 
  13   2   2      981.89     1017.33     14.90 o 
  14   2   2      685.08      734.40     11.14 o 
  15   2   2       15.97       13.00      1.05 o 
   1   3   2     2256.21     1976.13     49.76 o 
   2   3   2       71.49       45.73      2.28 o 
   3   3   2     1162.46     1294.28     31.05 o 
   4   3   2      727.46      764.56     13.19 o 
   5   3   2      147.33      180.00      6.69 o 
   6   3   2      199.74      169.92      7.50 o 
   7   3   2     1590.33     1604.10     24.35 o 
   8   3   2      289.89      238.11      2.06 o 
   9   3   2      776.93      759.39      7.03 o 
  10   3   2      202.74      198.85      3.06 o 
  11   3   2      279.31      278.17      4.17 o 
  12   3   2       90.79       69.27      1.98 o 
  13   3   2      627.29      608.02      9.40 o 
  14   3   2      191.73      218.40      4.13 o 
  15   3   2       19.65       27.24      1.43 o 
   0   4   2     6602.86     7124.81    140.15 o 
   1   4   2     2897.02     3027.84     31.14 o 
   2   4   2      524.15      549.84      7.81 o 
   3   4   2      101.33      124.74      6.12 o 
   4   4   2       16.03       20.83      3.00 o 
   5   4   2      529.32      494.75      9.89 o 
   6   4   2     4107.57     4533.76     60.40 o 
   7   4   2      951.59      966.01     12.13 o 
   8   4   2     3709.98     3681.32     33.80 o 
   9   4   2       22.21       26.99      1.69 o 
  10   4   2       78.69       71.22      2.04 o 
  11   4   2      107.24       98.17      1.93 o 
  12   4   2       47.20       49.66      1.65 o 
  13   4   2       40.01       28.14      1.66 o 
  14   4   2      208.95      237.90      4.68 o 
  15   4   2        3.51        2.02      1.10 o 
   1   5   2     5095.74     5533.40     86.50 o 
   2   5   2      172.97      161.79      3.55 o 
   3   5   2     2104.34     2298.76     34.26 o 
   4   5   2      154.58      140.81      4.20 o 
   5   5   2      145.16      185.91      6.27 o 
   6   5   2      834.57      762.68      6.66 o 
   7   5   2       50.11       39.16      1.24 o 
   8   5   2       48.38       38.01      1.49 o 
   9   5   2      329.46      309.48      4.00 o 
  10   5   2       27.25       24.82      1.45 o 
  11   5   2        0.66        4.50      1.42 o 
  12   5   2      155.60      174.94      4.11 o 
  13   5   2       16.10        9.36      2.12 o 
  14   5   2       86.48       89.31      2.51 o 
   0   6   2     4670.98     5230.30    136.96 o 
   1   6   2        7.33        2.59      3.07 o 
   2   6   2     2297.36     2409.92     41.65 o 
   3   6   2      227.55      235.20      4.12 o 
   4   6   2      238.05      255.80      3.61 o 
   5   6   2     1062.46     1013.20      9.02 o 
   6   6   2      193.29      215.95      3.15 o 
   7   6   2        8.06        4.68      1.40 o 
   8   6   2     4312.33     4332.56     43.94 o 
   9   6   2     2153.98     2132.39     24.75 o 
  10   6   2      200.81      220.31      5.68 o 
  11   6   2       16.71       16.50      1.79 o 
  12   6   2       28.83       22.43      2.00 o 
  13   6   2        3.60        2.70      1.45 o 
  14   6   2      652.25      600.43     12.12 o 
   1   7   2      229.46      247.84      2.66 o 
   2   7   2     2812.22     2771.10     29.11 o 
   3   7   2        4.73        4.07      1.14 o 
   4   7   2      876.54      838.50      6.42 o 
   5   7   2      130.23      115.30      2.98 o 
   6   7   2      513.37      504.05      4.33 o 
   7   7   2      174.62      160.89      3.18 o 
   8   7   2      779.51      805.14     12.73 o 
   9   7   2       63.62       63.63      2.53 o 
  10   7   2     1308.79     1428.44     21.17 o 
  11   7   2        7.59        9.22      1.73 o 
  12   7   2      316.65      323.14      7.10 o 
  13   7   2      172.79      183.84      4.53 o 
   0   8   2     3434.21     3553.54     47.97 o 
   1   8   2      185.73      186.32      2.95 o 
   2   8   2      631.70      691.05      6.69 o 
   3   8   2       13.03       12.92      1.61 o 
   4   8   2     1414.32     1351.75     15.20 o 
   5   8   2      507.83      478.37      5.94 o 
   6   8   2       71.02       78.67      2.55 o 
   7   8   2      204.43      177.12      3.99 o 
   8   8   2        0.01        2.32      1.80 o 
   9   8   2       39.00       36.64      1.83 o 
  10   8   2       88.52      105.92      2.55 o 
  11   8   2       34.57       27.76      1.72 o 
  12   8   2      342.16      373.33      9.82 o 
   1   9   2     1380.10     1380.93     15.67 o 
   2   9   2      902.77      985.64     10.35 o 
   3   9   2     1041.45     1036.19     11.77 o 
   4   9   2     1817.32     1987.46     21.92 o 
   5   9   2      230.97      225.68      4.57 o 
   6   9   2        0.01        2.71      7.68 o 
   7   9   2        4.70        5.34      1.80 o 
   8   9   2      280.94      263.35      5.33 o 
   9   9   2      257.97      295.74      5.73 o 
  10   9   2       73.50       71.79      2.98 o 
  11   9   2       34.00       30.34      1.85 o 
   0  10   2     1033.76     1098.94     22.19 o 
   1  10   2      257.16      273.25      5.39 o 
   2  10   2      687.26      768.77     10.70 o 
   3  10   2      265.77      279.46      5.72 o 
   4  10   2     1391.98     1446.80     18.71 o 
   5  10   2       49.66       58.60      2.27 o 
   6  10   2       72.97       86.29      2.55 o 
   7  10   2       63.29       76.40      2.88 o 
   8  10   2      588.04      679.71     10.61 o 
   9  10   2       27.69       28.50      1.74 o 
  10  10   2      198.50      183.66      4.53 o 
   1  11   2      462.15      468.43      7.01 o 
   2  11   2       92.18       64.03      2.36 o 
   3  11   2        0.07        0.92      1.94 o 
   4  11   2      165.65      183.08      4.57 o 
   5  11   2       65.46       78.71      2.74 o 
   6  11   2       13.56        6.52      1.72 o 
   7  11   2       41.41       32.45      1.69 o 
   8  11   2        3.47        6.44      1.53 o 
   0  12   2        0.02        6.10      2.30 o 
   1  12   2      317.55      321.47      5.98 o 
   2  12   2       91.85       93.01      3.24 o 
   3  12   2        2.94        4.64      1.63 o 
   4  12   2      344.23      371.32      6.06 o 
   5  12   2      143.87      123.33      2.99 o 
   1   1   3     6164.30     7051.64    204.48 o 
   2   1   3     7681.69     6936.42     58.94 o 
   3   1   3    10887.86     9962.30    169.23 o 
   4   1   3        0.02        1.60      3.51 o 
   5   1   3       31.10       42.61      2.27 o 
   6   1   3       37.31       42.50      2.98 o 
   7   1   3      386.82      386.83      7.92 o 
   8   1   3     3382.38     3581.93     41.34 o 
   9   1   3        2.54        5.34      1.13 o 
  10   1   3      861.70      881.59      9.79 o 
  11   1   3      488.75      489.97      6.68 o 
  12   1   3      298.85      293.71      4.02 o 
  13   1   3       95.11      102.85      2.52 o 
  14   1   3       19.47       26.97      1.56 o 
  15   1   3       10.47       12.79      1.53 o 
  16   1   3        9.46        5.97      1.35 o 
   0   2   3      900.89      629.40     77.77 o 
   1   2   3     8186.15     7654.23     95.58 o 
   2   2   3       40.24       41.70     21.30 o 
   3   2   3     2225.60     2016.17     17.70 o 
   4   2   3     3181.32     3074.28     64.85 o 
   5   2   3     2966.44     2785.36     25.40 o 
   6   2   3       17.65       30.40      3.63 o 
   7   2   3      677.74      727.76     15.75 o 
   8   2   3      156.91      164.02      2.74 o 
   9   2   3      169.06      186.16      3.33 o 
  10   2   3     1606.26     1515.34     14.87 o 
  11   2   3      243.36      240.39      3.49 o 
  12   2   3       57.13       69.97      2.12 o 
  13   2   3        0.03        4.58      1.84 o 
  14   2   3      236.50      251.02      4.53 o 
  15   2   3        0.04        0.58      1.18 o 
   1   3   3     3674.55     3532.67     33.52 o 
   2   3   3     3471.05     3405.63     57.23 o 
   3   3   3      543.03      636.23      6.98 o 
   4   3   3     3429.95     3770.06     40.53 o 
   5   3   3      650.63      624.86      6.12 o 
   6   3   3      168.11      167.34      5.29 o 
   7   3   3     1644.45     1821.19     31.31 o 
   8   3   3     1658.07     1707.75     11.95 o 
   9   3   3      476.20      491.80      5.38 o 
  10   3   3      164.93      158.96      3.42 o 
  11   3   3      288.20      245.61      4.16 o 
  12   3   3      555.23      603.10      8.43 o 
  13   3   3      411.71      430.94      6.32 o 
  14   3   3       60.52       63.19      2.37 o 
  15   3   3      588.06      600.57     10.05 o 
   0   4   3      214.83      157.96      5.68 o 
   1   4   3     2581.00     2626.96     33.09 o 
   2   4   3      605.54      711.27     13.36 o 
   3   4   3     5419.02     5551.45     72.19 o 
   4   4   3      218.56      223.54      8.06 o 
   5   4   3     4828.39     5340.23     78.19 o 
   6   4   3     1154.38     1154.04     15.62 o 
   7   4   3      267.83      227.46      2.70 o 
   8   4   3       48.98       49.49      1.48 o 
   9   4   3     1069.54     1100.44     11.75 o 
  10   4   3     1912.11     1791.56     18.75 o 
  11   4   3      219.81      194.63      3.59 o 
  12   4   3       40.00       55.51      1.82 o 
  13   4   3      130.85      127.13      2.66 o 
  14   4   3      185.72      177.16      3.72 o 
  15   4   3      104.32      108.13      2.95 o 
   1   5   3       31.73       35.88      3.44 o 
   2   5   3     1317.59     1484.72     31.51 o 
   3   5   3       45.77       80.02      3.08 o 
   4   5   3      145.20      165.82      5.10 o 
   5   5   3        1.09        3.41      2.82 o 
   6   5   3       95.19      124.41      2.42 o 
   7   5   3      180.01      197.94      3.18 o 
   8   5   3        2.96        4.91      1.23 o 
   9   5   3     2954.84     2898.15     31.31 o 
  10   5   3      898.68      826.19     12.00 o 
  11   5   3       45.04       50.18      1.86 o 
  12   5   3      117.03      125.35      3.16 o 
  13   5   3       76.65       58.37      2.27 o 
  14   5   3       29.64       35.91      1.76 o 
   0   6   3      555.90      503.67     17.55 o 
   1   6   3       22.91       17.17      2.88 o 
   2   6   3      113.18      132.77      3.90 o 
   3   6   3     1512.21     1522.40     17.40 o 
   4   6   3      379.00      330.63      5.68 o 
   5   6   3        0.64        5.37      1.26 o 
   6   6   3        3.02        3.67      1.16 o 
   7   6   3     1150.66     1043.75     12.25 o 
   8   6   3      493.89      486.68      5.20 o 
   9   6   3       58.06       68.52      1.97 o 
  10   6   3      526.77      491.79      7.23 o 
  11   6   3       45.04       39.13      2.02 o 
  12   6   3       96.78      100.92      2.68 o 
  13   6   3       67.55       73.27      3.26 o 
  14   6   3       81.10       69.82      2.62 o 
   1   7   3     1079.52     1058.80     12.43 o 
   2   7   3      595.24      648.85      7.43 o 
   3   7   3      112.95      110.21      1.94 o 
   4   7   3      842.13      858.38      9.96 o 
   5   7   3       11.99       15.19      1.45 o 
   6   7   3        9.90       12.01      1.54 o 
   7   7   3      571.40      580.77      7.93 o 
   8   7   3     1525.27     1458.35     20.39 o 
   9   7   3        5.50        1.89      1.77 o 
  10   7   3      525.04      545.62      9.24 o 
  11   7   3       32.92       60.23      2.15 o 
  12   7   3       12.11       14.41      1.83 o 
  13   7   3       29.76       28.04      1.83 o 
   0   8   3      891.07      857.15     16.96 o 
   1   8   3       30.52       32.73      1.46 o 
   2   8   3      143.01      140.47      2.89 o 
   3   8   3        8.53       14.48      1.92 o 
   4   8   3       96.08       76.06      2.04 o 
   5   8   3        9.67        8.51      1.40 o 
   6   8   3      234.35      225.34      3.88 o 
   7   8   3       27.65       30.11      2.05 o 
   8   8   3      130.07      123.33      3.90 o 
   9   8   3      613.02      567.82      8.90 o 
  10   8   3        0.27        1.52      1.68 o 
  11   8   3       50.12       54.76      2.04 o 
  12   8   3      170.17      184.81      5.23 o 
   1   9   3      956.96      969.53     10.56 o 
   2   9   3      214.48      227.13      4.41 o 
   3   9   3      811.39      845.93      9.96 o 
   4   9   3      268.14      274.01      3.81 o 
   5   9   3      468.61      463.91      6.40 o 
   6   9   3       83.38       92.19      2.49 o 
   7   9   3        8.51        5.27      1.99 o 
   8   9   3      134.30      144.55      3.62 o 
   9   9   3       50.79       41.94      2.23 o 
  10   9   3       72.12       84.22      2.55 o 
  11   9   3      111.45      112.39      3.29 o 
   0  10   3     1296.90     1305.49     27.31 o 
   1  10   3       74.53       75.69      2.51 o 
   2  10   3       31.73       38.68      1.99 o 
   3  10   3       77.91      105.89      2.71 o 
   4  10   3       33.53       30.27      2.26 o 
   5  10   3       94.46       97.51      2.99 o 
   6  10   3        8.21        8.06      2.01 o 
   7  10   3      478.60      458.88      8.44 o 
   8  10   3      323.06      368.28      6.28 o 
   9  10   3        0.95        2.17      1.49 o 
  10  10   3       11.94       13.59      1.74 o 
   1  11   3       10.39       11.45      1.88 o 
   2  11   3       55.41       66.09      2.63 o 
   3  11   3      157.40      192.56      4.17 o 
   4  11   3      743.45      763.08      9.96 o 
   5  11   3       77.57       82.71      2.43 o 
   6  11   3       10.41        7.75      1.94 o 
   7  11   3      247.40      216.32      3.98 o 
   8  11   3      333.65      304.31      8.50 o 
   0  12   3      603.65      632.40     14.54 o 
   1  12   3       88.37       94.00      2.83 o 
   2  12   3      106.55       94.40      2.60 o 
   3  12   3      181.04      182.73      4.33 o 
   4  12   3        0.83        2.80      1.52 o 
   5  12   3        0.59        2.45      1.48 o 
   0   0   4     2770.15     3872.96    202.80 o 
   1   0   4      524.88      426.46      4.22 o 
   2   0   4     7142.67     6021.78     58.69 o 
   3   0   4       86.31       86.26      3.34 o 
   4   0   4        6.66       13.03      2.67 o 
   5   0   4     8962.67     8919.54    200.14 o 
   6   0   4     1024.07     1188.51     21.78 o 
   7   0   4     1875.21     2137.46     48.70 o 
   8   0   4       26.19       25.71      3.32 o 
   9   0   4       59.89       70.99      2.20 o 
  10   0   4     1192.22     1232.54     16.67 o 
  11   0   4      320.93      309.72      6.69 o 
  12   0   4       60.56       51.83      2.82 o 
  13   0   4        6.28        5.07      2.09 o 
  14   0   4      721.29      764.36     16.41 o 
  15   0   4      535.39      570.47     12.08 o 
  16   0   4        3.72        2.62      1.48 o 
   1   1   4     7270.06     6536.19     29.75 o 
   2   1   4    25100.75    25048.65    296.65 o 
   3   1   4     3333.59     3080.67     17.63 o 
   4   1   4     7762.90     7649.07    104.19 o 
   5   1   4        0.19       10.08      2.13 o 
   6   1   4      755.42      834.47     13.65 o 
   7   1   4       17.05       15.01      2.66 o 
   8   1   4      294.18      336.73      4.36 o 
   9   1   4        4.75        5.14      1.02 o 
  10   1   4      171.38      154.50      2.60 o 
  11   1   4       44.78       45.20      1.63 o 
  12   1   4      114.59      126.94      2.84 o 
  13   1   4      280.28      283.49      4.84 o 
  14   1   4      569.98      651.89      9.99 o 
  15   1   4      210.18      220.63      3.95 o 
  16   1   4       16.70       20.18      1.46 o 
   0   2   4    36643.73    36837.33    689.51 o 
   1   2   4     1352.01     1234.24     10.42 o 
   2   2   4     9980.31     9185.77    124.32 o 
   3   2   4     2808.87     2556.89     18.85 o 
   4   2   4     5122.50     4818.89     62.18 o 
   5   2   4      293.12      239.94      3.29 o 
   6   2   4     1356.07     1378.95     16.76 o 
   7   2   4      739.62      767.19     10.31 o 
   8   2   4      218.30      217.40      2.72 o 
   9   2   4      851.89      843.70      7.17 o 
  10   2   4      695.10      638.58      7.67 o 
  11   2   4      292.71      276.05      4.63 o 
  12   2   4     1134.38     1161.52     14.81 o 
  13   2   4       20.03       34.12      1.86 o 
  14   2   4     1441.17     1434.32     20.44 o 
  15   2   4      108.09       99.07      2.03 o 
   1   3   4     3927.81     3910.88     22.05 o 
   2   3   4      408.48      350.38      4.37 o 
   3   3   4       27.00       48.74      2.46 o 
   4   3   4     1495.42     1613.86     16.02 o 
   5   3   4     2874.83     3074.76     34.40 o 
   6   3   4      187.54      161.41      5.57 o 
   7   3   4     1018.01     1116.66     13.81 o 
   8   3   4      258.27      217.05      2.84 o 
   9   3   4      394.28      370.91      5.17 o 
  10   3   4     1116.35     1074.77     13.40 o 
  11   3   4     1408.70     1356.80     18.89 o 
  12   3   4     1592.30     1498.79     20.64 o 
  13   3   4      131.55      113.40      2.54 o 
  14   3   4       59.66       66.75      2.03 o 
  15   3   4       12.69       16.36      1.39 o 
   0   4   4      298.83      262.09     11.01 o 
   1   4   4     1561.21     1624.49     26.97 o 
   2   4   4     1201.94     1257.06     12.77 o 
   3   4   4       25.81       16.34      4.31 o 
   4   4   4     4155.94     4441.27     59.27 o 
   5   4   4      537.58      465.68      7.28 o 
   6   4   4       15.21       29.72      3.40 o 
   7   4   4      108.38      108.95      2.13 o 
   8   4   4      112.44      121.81      2.37 o 
   9   4   4       18.39       18.68      1.35 o 
  10   4   4      879.10      916.12     10.69 o 
  11   4   4      492.89      457.51      7.87 o 
  12   4   4      323.79      272.36      4.43 o 
  13   4   4       19.11       24.67      1.49 o 
  14   4   4      439.58      482.80      8.24 o 
  15   4   4        0.56        0.80      1.08 o 
   1   5   4       29.73       36.08      3.96 o 
   2   5   4      489.68      576.39      7.73 o 
   3   5   4      497.80      518.24      7.73 o 
   4   5   4     1648.24     1985.64     24.72 o 
   5   5   4      445.49      514.10      5.43 o 
   6   5   4      323.95      279.71      3.34 o 
   7   5   4        0.34        2.83      1.16 o 
   8   5   4       20.49       14.29      1.34 o 
   9   5   4      354.87      321.80      5.09 o 
  10   5   4      373.65      393.86      5.29 o 
  11   5   4      553.79      578.15      8.53 o 
  12   5   4      157.53      160.99      3.06 o 
  13   5   4        4.29        5.46      1.59 o 
  14   5   4        3.77        3.08      1.24 o 
   0   6   4      386.41      401.57     16.42 o 
   1   6   4      288.05      293.39      5.11 o 
   2   6   4      423.94      425.97      5.72 o 
   3   6   4      611.70      592.90     10.67 o 
   4   6   4       38.95       45.61      2.04 o 
   5   6   4     1110.22     1171.91     13.59 o 
   6   6   4       19.50       19.47      1.25 o 
   7   6   4      959.35      915.62      9.53 o 
   8   6   4       33.11       19.27      1.67 o 
   9   6   4      803.90      765.53     10.25 o 
  10   6   4        2.69        5.35      1.62 o 
  11   6   4      162.48      147.93      3.75 o 
  12   6   4       97.18       96.41      2.75 o 
  13   6   4      133.79      154.94      3.97 o 
  14   6   4       79.51       72.37      2.38 o 
   1   7   4       91.71       79.41      1.68 o 
   2   7   4      340.42      294.71      3.40 o 
   3   7   4       90.40       72.37      2.10 o 
   4   7   4     1314.67     1274.20     15.28 o 
   5   7   4      975.00      980.75     12.49 o 
   6   7   4      103.16      109.70      2.19 o 
   7   7   4      540.18      552.20      7.09 o 
   8   7   4     1333.90     1273.65     19.55 o 
   9   7   4       29.43       26.18      2.05 o 
  10   7   4       24.58       30.24      1.83 o 
  11   7   4       74.82       78.02      2.28 o 
  12   7   4      416.85      405.01      8.64 o 
  13   7   4       45.49       43.59      3.19 o 
   0   8   4        6.63        5.36      2.08 o 
   1   8   4       31.57       27.53      1.47 o 
   2   8   4       63.52       68.97      1.76 o 
   3   8   4        1.19        2.99      1.42 o 
   4   8   4      737.78      776.04      9.42 o 
   5   8   4       35.45       26.20      1.65 o 
   6   8   4       73.49       72.63      2.36 o 
   7   8   4      362.31      353.16      6.05 o 
   8   8   4       70.43       77.64      2.64 o 
   9   8   4        3.98        5.35      1.78 o 
  10   8   4       99.44      110.51      2.70 o 
  11   8   4        1.36        3.37      1.53 o 
  12   8   4      188.47      171.84      4.43 o 
   1   9   4     1632.64     1626.38     22.17 o 
   2   9   4       17.73       19.67      1.57 o 
   3   9   4       37.67       33.52      1.82 o 
   4   9   4      144.22      152.66      3.94 o 
   5   9   4      318.06      363.04      6.23 o 
   6   9   4      105.26       84.95      2.30 o 
   7   9   4       73.45       69.97      2.36 o 
   8   9   4     1142.18     1180.29     17.33 o 
   9   9   4        0.02        1.58      1.53 o 
  10   9   4       49.32       75.31      3.21 o 
  11   9   4      126.55      126.57      3.71 o 
   0  10   4       13.91       13.65      2.72 o 
   1  10   4      377.81      374.12      5.18 o 
   2  10   4       56.77       49.85      1.97 o 
   3  10   4      150.32      153.66      2.70 o 
   4  10   4      170.59      187.76      3.73 o 
   5  10   4       26.87       22.16      1.95 o 
   6  10   4       33.13       35.61      1.96 o 
   7  10   4       41.06       43.21      2.37 o 
   8  10   4      633.27      742.18     13.27 o 
   9  10   4       29.47       32.77      1.46 o 
  10  10   4       94.92      101.26      3.33 o 
   1  11   4       86.02       91.89      2.48 o 
   2  11   4      189.72      203.11      4.20 o 
   3  11   4       22.79       27.26      2.15 o 
   4  11   4        5.10        6.41      1.75 o 
   5  11   4        9.56       16.61      1.91 o 
   6  11   4      310.76      318.99      5.18 o 
   7  11   4       27.13       23.24      1.60 o 
   8  11   4       10.44       25.95      2.45 o 
   0  12   4        5.66        8.03      2.01 o 
   1  12   4        2.55        5.14      1.50 o 
   2  12   4      256.76      232.17      3.83 o 
   3  12   4        9.44       12.88      1.56 o 
   4  12   4       52.82       38.68      1.62 o 
   5  12   4       19.12       14.52      2.60 o 
   1   1   5      845.42      957.98      9.78 o 
   2   1   5      226.09      185.88      8.41 o 
   3   1   5      105.01       76.86      2.02 o 
   4   1   5      763.96      856.72     22.51 o 
   5   1   5      100.57       91.17      3.10 o 
   6   1   5     2905.56     3067.83     31.57 o 
   7   1   5     1244.91     1305.29     19.65 o 
   8   1   5     6301.60     6702.73     66.38 o 
   9   1   5       66.72       64.76      1.63 o 
  10   1   5        0.03        2.42      1.14 o 
  11   1   5     1466.36     1401.18     14.36 o 
  12   1   5      812.63      788.31     11.11 o 
  13   1   5       36.14       42.87      2.04 o 
  14   1   5      122.32      141.81      4.06 o 
  15   1   5      135.49      137.58      2.84 o 
   0   2   5      357.29      175.70      6.59 o 
   1   2   5      342.75      344.70      4.60 o 
   2   2   5       60.05       29.38     12.58 o 
   3   2   5      279.94      323.52      3.23 o 
   4   2   5     1315.44     1361.84     11.53 o 
   5   2   5       75.81       75.15      3.55 o 
   6   2   5     1316.54     1251.01     12.96 o 
   7   2   5      375.48      449.87      8.43 o 
   8   2   5      189.36      222.62      2.81 o 
   9   2   5       53.33       53.73      1.55 o 
  10   2   5      138.76      128.00      2.56 o 
  11   2   5      492.49      467.73      7.07 o 
  12   2   5       11.64       17.00      1.67 o 
  13   2   5      356.94      388.88      5.97 o 
  14   2   5       62.74       62.44      2.53 o 
  15   2   5       32.14       31.70      1.43 o 
   1   3   5       62.86      113.18      1.96 o 
   2   3   5     2335.61     2234.92     20.07 o 
   3   3   5      590.89      571.29      9.79 o 
   4   3   5     4534.54     4482.61     67.79 o 
   5   3   5     1368.31     1579.80     22.68 o 
   6   3   5      244.94      202.43      4.13 o 
   7   3   5     6251.65     6299.22     67.85 o 
   8   3   5     3667.57     3515.51     40.32 o 
   9   3   5       40.01       43.15      1.82 o 
  10   3   5        1.36        2.73      1.50 o 
  11   3   5      300.40      290.30      5.12 o 
  12   3   5      616.22      656.58      9.05 o 
  13   3   5        0.32        2.29      1.48 o 
  14   3   5       93.68       77.73      1.78 o 
  15   3   5        2.09        3.94      1.08 o 
   0   4   5     2378.99     2592.76     44.04 o 
   1   4   5     1319.44     1399.63     14.51 o 
   2   4   5     2365.58     2664.07     32.50 o 
   3   4   5       19.17       26.22      2.67 o 
   4   4   5      463.88      578.00     11.01 o 
   5   4   5     1512.11     1674.13     23.39 o 
   6   4   5     3586.10     3709.34     56.90 o 
   7   4   5        5.83        9.24      1.14 o 
   8   4   5       24.86       29.29      1.50 o 
   9   4   5      305.83      324.23      4.08 o 
  10   4   5        0.31        1.77      1.49 o 
  11   4   5      282.54      266.64      4.40 o 
  12   4   5      172.35      179.56      3.25 o 
  13   4   5        6.12       16.08      1.42 o 
  14   4   5      337.36      339.11      5.41 o 
  15   4   5       50.00       40.30      2.22 o 
   1   5   5     2865.06     2886.22     28.44 o 
   2   5   5      336.14      324.54      3.80 o 
   3   5   5     2985.19     3283.14     56.32 o 
   4   5   5     1861.30     1984.48     22.54 o 
   5   5   5      136.72      171.81      2.66 o 
   6   5   5     1096.19     1137.01     11.12 o 
   7   5   5       21.32       28.54      1.36 o 
   8   5   5      707.72      617.72      5.68 o 
   9   5   5      126.20      115.76      2.83 o 
  10   5   5     1402.54     1403.40     18.25 o 
  11   5   5       20.35       43.08      2.16 o 
  12   5   5      210.58      230.19      3.69 o 
  13   5   5        0.71        3.28      1.44 o 
  14   5   5       57.94       83.09      2.42 o 
   0   6   5     1130.78      994.32     19.76 o 
   1   6   5       56.96       62.76      3.83 o 
   2   6   5        0.01        1.77      2.23 o 
   3   6   5       46.47       44.36      2.56 o 
   4   6   5      212.28      174.59      1.73 o 
   5   6   5       71.51       74.00      1.71 o 
   6   6   5       41.45       31.19      1.48 o 
   7   6   5      455.25      417.03      4.37 o 
   8   6   5       61.64       69.43      1.84 o 
   9   6   5       29.27       29.28      1.77 o 
  10   6   5      207.61      194.09      4.03 o 
  11   6   5        5.87        6.09      1.57 o 
  12   6   5      212.30      226.19      4.13 o 
  13   6   5        0.03        1.04      1.55 o 
  14   6   5      311.02      302.94      8.65 o 
   1   7   5        7.29       12.57      1.34 o 
   2   7   5      360.88      328.09      4.15 o 
   3   7   5      103.14      127.66      2.53 o 
   4   7   5     4276.84     4320.81     42.83 o 
   5   7   5      236.47      244.28      3.64 o 
   6   7   5       50.10       27.90      1.56 o 
   7   7   5        5.19        9.96      1.49 o 
   8   7   5     5299.18     5226.15     74.16 o 
   9   7   5        0.36        0.81      1.46 o 
  10   7   5       99.67       72.40      2.26 o 
  11   7   5       13.66       10.59      1.89 o 
  12   7   5       32.96       26.94      1.81 o 
  13   7   5       13.04       21.77      1.51 o 
   0   8   5      836.59      854.27     12.24 o 
   1   8   5        3.50        1.25      1.34 o 
   2   8   5       35.05       28.93      1.52 o 
   3   8   5       14.76       16.84      1.67 o 
   4   8   5       34.95       36.83      2.23 o 
   5   8   5       70.79       62.67      2.08 o 
   6   8   5     1564.21     1595.08     22.10 o 
   7   8   5        0.33        1.41      1.73 o 
   8   8   5       16.79       18.50      3.02 o 
   9   8   5       13.67       13.68      1.86 o 
  10   8   5      735.06      751.17     13.46 o 
  11   8   5       13.02       11.26      1.60 o 
  12   8   5      243.07      247.06      5.07 o 
   1   9   5        0.58        2.04      1.65 o 
   2   9   5      496.18      426.60      7.70 o 
   3   9   5     1053.86     1023.77     13.89 o 
   4   9   5      155.98      170.21      2.88 o 
   5   9   5      848.43      886.99     12.32 o 
   6   9   5      188.69      176.15      3.99 o 
   7   9   5      294.57      313.82      5.61 o 
   8   9   5        9.73       19.34      1.79 o 
   9   9   5        8.58        8.36      1.54 o 
  10   9   5      103.27      108.92      2.58 o 
  11   9   5        0.04        1.82      1.31 o 
   0  10   5      317.94      321.95      7.09 o 
   1  10   5        0.52        0.94      1.40 o 
   2  10   5       10.97        4.15      1.77 o 
   3  10   5      113.67      109.81      2.28 o 
   4  10   5        1.22        3.94      1.72 o 
   5  10   5       48.92       40.56      2.02 o 
   6  10   5       95.85      103.52      2.59 o 
   7  10   5       93.74      103.42      2.72 o 
   8  10   5       28.67       25.23      1.67 o 
   9  10   5       58.52       60.05      1.83 o 
   1  11   5      201.95      233.33      4.53 o 
   2  11   5      117.43       95.48      3.20 o 
   3  11   5      160.29      160.92      4.02 o 
   4  11   5      124.65      107.71      3.13 o 
   5  11   5       99.87      110.12      2.61 o 
   6  11   5        1.97        2.94      1.54 o 
   7  11   5       20.22       13.72      1.33 o 
   8  11   5       67.43       88.52      2.87 o 
   0  12   5      203.94      238.74      7.89 o 
   1  12   5       85.26       83.57      2.55 o 
   2  12   5      100.14       99.51      2.49 o 
   3  12   5        1.68        0.94      1.32 o 
   4  12   5       18.89       13.32      1.41 o 
   5  12   5       43.11       29.82      1.55 o 
   0   0   6    21476.95    21247.44    353.47 o 
   1   0   6      400.59      369.94     10.74 o 
   2   0   6        8.94       31.78      2.91 o 
   3   0   6      296.20      281.74     14.46 o 
   4   0   6     2679.42     2904.91     50.33 o 
   5   0   6      667.47      663.32      8.60 o 
   6   0   6      331.96      303.74      6.61 o 
   7   0   6        5.91       14.15      4.62 o 
   8   0   6      710.45      820.92     11.46 o 
   9   0   6      565.18      527.18      6.97 o 
  10   0   6      916.03      918.86     13.40 o 
  11   0   6     2410.94     2363.89     33.23 o 
  12   0   6      509.24      492.37      7.82 o 
  13   0   6       62.84       60.14      3.84 o 
  14   0   6      278.37      298.04      9.78 o 
  15   0   6        1.12        1.53      2.02 o 
   1   1   6    17347.03    17362.60    306.87 o 
   2   1   6    19158.25    18589.96    255.34 o 
   3   1   6     7298.77     7706.99    141.94 o 
   4   1   6    11291.80    11259.11    140.55 o 
   5   1   6     2114.13     2264.43     39.16 o 
   6   1   6     3210.21     3263.22     45.74 o 
   7   1   6      590.54      709.16     13.63 o 
   8   1   6     2761.76     2692.38     24.10 o 
   9   1   6     1932.97     1897.70     17.82 o 
  10   1   6      736.16      715.24      7.60 o 
  11   1   6      906.15      836.88      9.01 o 
  12   1   6      163.69      141.37      2.99 o 
  13   1   6       18.45       16.34      1.48 o 
  14   1   6      427.10      441.39      7.32 o 
  15   1   6       67.17       70.54      1.89 o 
   0   2   6    13596.52    13578.40    290.59 o 
   1   2   6      860.35      846.38      9.60 o 
   2   2   6      979.57     1073.89     12.93 o 
   3   2   6      550.68      554.08      6.12 o 
   4   2   6       55.61       55.27      3.16 o 
   5   2   6       79.16       86.67      3.33 o 
   6   2   6       38.64       35.58      3.05 o 
   7   2   6      626.92      597.87     10.26 o 
   8   2   6     2992.57     2870.89     26.01 o 
   9   2   6       70.29       63.83      1.70 o 
  10   2   6        3.02        8.16      1.34 o 
  11   2   6     1099.64     1105.74     14.72 o 
  12   2   6     1300.27     1319.35     17.64 o 
  13   2   6      434.03      461.69      6.58 o 
  14   2   6      126.99      149.70      3.11 o 
  15   2   6       40.89       48.78      1.74 o 
   1   3   6     3424.34     3541.39     51.24 o 
   2   3   6    24935.71    25886.98    339.84 o 
   3   3   6     1433.65     1569.17     24.55 o 
   4   3   6      346.67      406.26      4.49 o 
   5   3   6     1932.10     2144.53     38.64 o 
   6   3   6       52.40       51.71      3.23 o 
   7   3   6      813.55      846.67     10.49 o 
   8   3   6        3.92        6.12      1.08 o 
   9   3   6      348.11      358.99      4.21 o 
  10   3   6     2879.87     2831.28     33.94 o 
  11   3   6       20.20       17.30      1.74 o 
  12   3   6     1235.28     1327.80     17.55 o 
  13   3   6       43.97       48.23      1.63 o 
  14   3   6       19.84       34.54      1.74 o 
  15   3   6      204.39      186.72      3.84 o 
   0   4   6       31.21       52.29      5.16 o 
   1   4   6       36.43       25.48      1.99 o 
   2   4   6      320.91      351.28      3.79 o 
   3   4   6      219.80      262.69      6.22 o 
   4   4   6      126.70      101.73      6.15 o 
   5   4   6      246.86      256.26      6.09 o 
   6   4   6       64.97       78.21      3.14 o 
   7   4   6      257.05      264.37      2.91 o 
   8   4   6       54.64       45.47      1.33 o 
   9   4   6      180.38      183.38      2.48 o 
  10   4   6      342.92      328.20      4.18 o 
  11   4   6      196.21      200.90      3.23 o 
  12   4   6      180.40      200.90      3.97 o 
  13   4   6       77.31       87.14      1.89 o 
  14   4   6      379.97      388.13      5.50 o 
  15   4   6      241.16      218.64      5.91 o 
   1   5   6     4531.89     4851.73     61.08 o 
   2   5   6     4238.09     4645.80     73.33 o 
   3   5   6       84.68       68.69      3.35 o 
   4   5   6     1992.67     2262.90     37.15 o 
   5   5   6       12.06       21.41      1.10 o 
   6   5   6      526.05      522.14      5.09 o 
   7   5   6       68.44       61.71      1.51 o 
   8   5   6      372.24      362.14      4.93 o 
   9   5   6       58.85       57.03      1.92 o 
  10   5   6     1240.86     1261.40     15.66 o 
  11   5   6      154.21      120.91      2.38 o 
  12   5   6      343.77      297.74      4.13 o 
  13   5   6      128.84      129.72      3.23 o 
  14   5   6        2.61        3.70      1.15 o 
   0   6   6     1141.54     1153.83     31.14 o 
   1   6   6      321.07      398.48      7.41 o 
   2   6   6        2.87        0.94      1.58 o 
   3   6   6      132.43      141.16      2.15 o 
   4   6   6       35.55       32.62      2.09 o 
   5   6   6      561.77      497.61      6.18 o 
   6   6   6       61.84       44.92      1.86 o 
   7   6   6      194.91      194.95      3.08 o 
   8   6   6       12.34       11.57      1.40 o 
   9   6   6       15.18       12.45      1.46 o 
  10   6   6       42.83       45.37      1.75 o 
  11   6   6      316.95      284.44      4.26 o 
  12   6   6       33.39       41.03      2.02 o 
  13   6   6       72.27       70.01      2.29 o 
  14   6   6       55.60       60.70      3.23 o 
   1   7   6     1367.46     1262.23     12.64 o 
   2   7   6       70.33       50.30      1.98 o 
   3   7   6      217.61      228.24      2.98 o 
   4   7   6        0.58        6.29      1.31 o 
   5   7   6     3790.42     3869.64     38.31 o 
   6   7   6        6.29        4.70      1.35 o 
   7   7   6     3680.33     3569.12     43.71 o 
   8   7   6      501.31      508.31      7.15 o 
   9   7   6       29.06       33.10      1.92 o 
  10   7   6        2.31        4.03      1.56 o 
  11   7   6        2.08        3.43      1.84 o 
  12   7   6       13.35       13.08      2.18 o 
  13   7   6      298.78      289.46      6.07 o 
   0   8   6       69.21       68.23      2.66 o 
   1   8   6        9.07        5.62      1.54 o 
   2   8   6      163.50      182.01      3.31 o 
   3   8   6       98.10      103.05      2.94 o 
   4   8   6      137.81      148.14      3.13 o 
   5   8   6      203.64      209.07      3.68 o 
   6   8   6      434.54      471.39      6.69 o 
   7   8   6       52.58       48.03      1.86 o 
   8   8   6      290.40      291.46      4.95 o 
   9   8   6        1.86        4.26      1.78 o 
  10   8   6        0.87       13.65      2.89 o 
  11   8   6       31.58       22.40      1.65 o 
  12   8   6        0.00        3.05      1.14 o 
   1   9   6        8.40        3.81      1.75 o 
   2   9   6       25.84       19.09      1.94 o 
   3   9   6        0.13        3.45      1.92 o 
   4   9   6      313.19      317.45      5.68 o 
   5   9   6     1290.15     1430.00     20.95 o 
   6   9   6      398.09      371.73      5.81 o 
   7   9   6      795.18      846.77     12.79 o 
   8   9   6      130.96       88.03      2.17 o 
   9   9   6       17.18       17.26      1.80 o 
  10   9   6       12.52        8.39      1.50 o 
  11   9   6        4.19        1.63      1.48 o 
   0  10   6     1404.12     1516.45     27.93 o 
   1  10   6       16.43       13.60      2.16 o 
   2  10   6      132.29      125.85      2.91 o 
   3  10   6       16.21       25.46      2.06 o 
   4  10   6      790.91      756.64     10.58 o 
   5  10   6      270.33      260.58      4.90 o 
   6  10   6       84.94       79.47      2.13 o 
   7  10   6       76.19       77.69      2.09 o 
   8  10   6       19.55       12.16      1.10 o 
   9  10   6        2.87        3.94      1.49 o 
   1  11   6      862.93      849.71     12.89 o 
   2  11   6      171.21      184.70      3.70 o 
   3  11   6       88.07       99.30      2.83 o 
   4  11   6       57.57       53.38      1.99 o 
   5  11   6       88.60       86.52      2.31 o 
   6  11   6       28.75       11.41      1.53 o 
   7  11   6       31.58       21.50      1.48 o 
   0  12   6      111.77      129.41      3.90 o 
   1  12   6       21.89       26.23      1.60 o 
   2  12   6        6.74        3.64      1.39 o 
   3  12   6       28.02       37.92      1.61 o 
   4  12   6      412.95      427.39      8.27 o 
   5  12   6       12.85       14.72      1.67 o 
   1   1   7    41090.82    41533.20    712.81 o 
   2   1   7    23636.31    23054.89    297.59 o 
   3   1   7       45.67       60.18      3.19 o 
   4   1   7      179.55      149.43      3.26 o 
   5   1   7     4214.37     4282.32     66.59 o 
   6   1   7      449.64      439.65     11.29 o 
   7   1   7      127.68      163.89      4.75 o 
   8   1   7     2860.65     2832.05     30.50 o 
   9   1   7       46.52       53.97      1.63 o 
  10   1   7        9.88        6.83      1.13 o 
  11   1   7      133.71      112.74      2.61 o 
  12   1   7      221.46      228.18      3.89 o 
  13   1   7     1133.13     1153.15     14.96 o 
  14   1   7       75.20       86.97      2.67 o 
  15   1   7       35.13       29.73      1.45 o 
   0   2   7       70.44       64.91      5.98 o 
   1   2   7     2851.32     2759.40     29.07 o 
   2   2   7     1054.20     1007.01      9.70 o 
   3   2   7       79.30      118.88      5.24 o 
   4   2   7     1184.75     1338.43     14.79 o 
   5   2   7     8939.84     9632.55    132.48 o 
   6   2   7      302.87      274.40      6.90 o 
   7   2   7      266.70      279.13      8.41 o 
   8   2   7       14.38       12.81      1.10 o 
   9   2   7        1.12        3.14      1.13 o 
  10   2   7      562.72      524.42      5.91 o 
  11   2   7     1912.36     1875.04     22.73 o 
  12   2   7       14.05       22.36      1.64 o 
  13   2   7      296.62      279.65      4.50 o 
  14   2   7        0.73        2.72      1.54 o 
  15   2   7       38.24       39.45      1.38 o 
   1   3   7      223.83      223.18      4.91 o 
   2   3   7      842.40      859.28      9.82 o 
   3   3   7     1101.16     1099.45     10.12 o 
   4   3   7      590.15      505.55      8.88 o 
   5   3   7     7270.73     8221.03    149.95 o 
   6   3   7       13.94        6.23      2.99 o 
   7   3   7     2442.57     2479.19     27.91 o 
   8   3   7      282.74      286.56      3.32 o 
   9   3   7      727.83      660.14      8.12 o 
  10   3   7        4.00        1.55      1.43 o 
  11   3   7       44.52       52.54      2.15 o 
  12   3   7       58.30       67.50      2.14 o 
  13   3   7      377.11      391.66      5.41 o 
  14   3   7       20.55       19.68      1.31 o 
  15   3   7        6.81        7.40      1.24 o 
   0   4   7        4.21        1.64      2.64 o 
   1   4   7     2349.11     2366.85     24.96 o 
   2   4   7     1435.11     1470.05     16.01 o 
   3   4   7      350.10      330.24      3.41 o 
   4   4   7       35.08       45.76      5.20 o 
   5   4   7      357.94      386.40      7.01 o 
   6   4   7     1033.52     1024.37     13.30 o 
   7   4   7        9.77       14.59      1.32 o 
   8   4   7       90.82       82.51      1.76 o 
   9   4   7     1211.16     1172.16     12.36 o 
  10   4   7      247.67      218.60      3.93 o 
  11   4   7      872.07      814.07     12.46 o 
  12   4   7        0.16        2.14      1.56 o 
  13   4   7      141.95      126.67      2.63 o 
  14   4   7      441.26      443.51      7.13 o 
  15   4   7       23.56       18.22      2.30 o 
   1   5   7        0.68        1.34      2.61 o 
   2   5   7      262.64      236.58      5.13 o 
   3   5   7     3450.36     3774.06     65.32 o 
   4   5   7     3777.10     3925.31     48.62 o 
   5   5   7       50.92       50.65      2.97 o 
   6   5   7       58.92       71.70      1.48 o 
   7   5   7      147.86      119.29      2.85 o 
   8   5   7     2683.25     2528.40     25.85 o 
   9   5   7      667.87      666.49      7.87 o 
  10   5   7     1513.63     1480.27     20.03 o 
  11   5   7      137.69      111.18      2.14 o 
  12   5   7      111.54      124.78      2.70 o 
  13   5   7       34.06       24.31      1.56 o 
  14   5   7      120.05      136.35      4.75 o 
   0   6   7     2376.91     2345.17     33.93 o 
   1   6   7       96.80       94.63      3.01 o 
   2   6   7        3.23        2.97      1.39 o 
   3   6   7       60.67       55.22      2.16 o 
   4   6   7      598.67      534.21      6.29 o 
   5   6   7       80.26       83.70      1.74 o 
   6   6   7      287.93      280.60      3.49 o 
   7   6   7     1205.51     1117.26     12.88 o 
   8   6   7       36.20       43.25      1.47 o 
   9   6   7      363.27      358.32      5.09 o 
  10   6   7      147.37      162.29      3.14 o 
  11   6   7        9.18        6.96      1.59 o 
  12   6   7      267.38      257.21      4.82 o 
  13   6   7       25.51       33.36      1.50 o 
   1   7   7       57.49       67.95      1.99 o 
   2   7   7      758.40      683.67      8.83 o 
   3   7   7      457.47      459.25      5.43 o 
   4   7   7     1675.93     1694.57     16.48 o 
   5   7   7       91.68       95.81      2.07 o 
   6   7   7       10.46        5.95      1.48 o 
   7   7   7     1002.00     1076.61     13.84 o 
   8   7   7     1579.53     1508.21     17.79 o 
   9   7   7        1.18        0.94      1.57 o 
  10   7   7       19.01       10.32      1.73 o 
  11   7   7      144.58      102.04      2.89 o 
  12   7   7        3.64        4.78      1.46 o 
  13   7   7       40.47       37.27      1.96 o 
   0   8   7     1892.73     1860.34     26.04 o 
   1   8   7       67.44       79.54      2.30 o 
   2   8   7      205.75      222.36      4.54 o 
   3   8   7      165.58      186.98      3.10 o 
   4   8   7     2389.13     2408.86     27.27 o 
   5   8   7      421.51      430.60      8.75 o 
   6   8   7        9.90        4.88      1.76 o 
   7   8   7        8.97        4.99      1.70 o 
   8   8   7        2.99        2.01      1.55 o 
   9   8   7      268.51      287.54      5.60 o 
  10   8   7      480.03      498.29      8.14 o 
  11   8   7      134.44      114.71      2.83 o 
  12   8   7      229.66      219.63      5.48 o 
   1   9   7      100.27      116.33      2.72 o 
   2   9   7      104.58       82.35      2.32 o 
   3   9   7      534.70      508.22      7.04 o 
   4   9   7       55.31       66.80      2.76 o 
   5   9   7     2072.19     2195.47     36.02 o 
   6   9   7      158.76      130.77      4.17 o 
   7   9   7     1338.82     1405.08     21.08 o 
   8   9   7        1.90        2.49      1.92 o 
   9   9   7      254.17      304.42      5.35 o 
  10   9   7       15.01       16.75      1.48 o 
  11   9   7        8.03        5.61      1.43 o 
   0  10   7      235.02      266.10      5.58 o 
   1  10   7       64.77       75.87      2.37 o 
   2  10   7       27.62       31.95      1.86 o 
   3  10   7       34.55       35.63      2.20 o 
   4  10   7       28.91       42.46      2.28 o 
   5  10   7       92.49       80.84      2.64 o 
   6  10   7       10.81       12.40      1.69 o 
   7  10   7      109.71      111.92      2.99 o 
   8  10   7       50.71       40.64      1.59 o 
   9  10   7        0.66        1.55      1.53 o 
   1  11   7        0.04        7.21      1.83 o 
   2  11   7        3.84        3.42      1.81 o 
   3  11   7       68.86       66.99      2.35 o 
   4  11   7        1.20        1.20      1.65 o 
   5  11   7        7.25        4.85      1.51 o 
   6  11   7       44.82       34.99      1.66 o 
   7  11   7      154.07      143.12      3.21 o 
   0  12   7      181.14      179.62      5.16 o 
   1  12   7        3.69        2.39      1.45 o 
   2  12   7      141.11      117.56      2.70 o 
   3  12   7       40.87       49.01      2.06 o 
   4  12   7       61.89       66.82      2.00 o 
   0   0   8    26430.71    26321.76    476.65 o 
   1   0   8    14785.76    14492.20    248.87 o 
   2   0   8     7084.67     6471.67    118.77 o 
   3   0   8     4034.43     4072.01     86.62 o 
   4   0   8      398.69      350.55      8.93 o 
   5   0   8      396.92      433.20      9.53 o 
   6   0   8     1310.23     1499.00     26.15 o 
   7   0   8     1561.57     1509.36     30.90 o 
   8   0   8      915.40      924.68     14.60 o 
   9   0   8     1695.06     1550.02     22.98 o 
  10   0   8     1993.85     1936.05     24.80 o 
  11   0   8     2769.98     2736.88     42.21 o 
  12   0   8      667.62      624.92     13.12 o 
  13   0   8      113.47      119.20      5.31 o 
  14   0   8       31.12       36.78      3.30 o 
  15   0   8       38.99       41.64      2.18 o 
   1   1   8      366.94      310.53      6.85 o 
   2   1   8      355.08      296.59      6.60 o 
   3   1   8     2610.55     2621.95     36.00 o 
   4   1   8     2290.39     2263.18     31.93 o 
   5   1   8     1873.32     2123.49     29.34 o 
   6   1   8       28.70       25.47      3.31 o 
   7   1   8      445.28      465.24      7.89 o 
   8   1   8      112.32       91.65      2.44 o 
   9   1   8      904.20      874.00      8.62 o 
  10   1   8       35.63       29.77      1.50 o 
  11   1   8       80.36      103.95      2.02 o 
  12   1   8      244.71      276.30      4.08 o 
  13   1   8      111.55      140.16      4.00 o 
  14   1   8       12.20       24.17      1.99 o 
  15   1   8       15.60       17.88      1.65 o 
   0   2   8      469.74      435.56      6.27 o 
   1   2   8       13.93       26.60      2.22 o 
   2   2   8       97.29       51.55      2.12 o 
   3   2   8        0.21        0.80      2.62 o 
   4   2   8     2557.67     2808.22     34.35 o 
   5   2   8       36.42       21.95      2.87 o 
   6   2   8     3027.96     3284.44     43.57 o 
   7   2   8       50.11       58.86      2.69 o 
   8   2   8      346.35      308.63      3.89 o 
   9   2   8      163.43      128.47      2.07 o 
  10   2   8       37.98       46.98      1.77 o 
  11   2   8       56.57       61.28      1.83 o 
  12   2   8      106.41      102.76      2.35 o 
  13   2   8      240.64      244.18      3.88 o 
  14   2   8       22.65       25.67      1.71 o 
  15   2   8       48.74       53.53      1.60 o 
   1   3   8     2750.73     2889.29     41.13 o 
   2   3   8    14120.03    14119.44    175.21 o 
   3   3   8     8338.57     8816.70    131.28 o 
   4   3   8      993.25     1135.76     15.07 o 
   5   3   8      875.26      949.75     20.76 o 
   6   3   8      765.91      861.89     12.39 o 
   7   3   8      545.70      577.41      6.80 o 
   8   3   8       33.25       37.46      2.61 o 
   9   3   8       52.06       67.59      1.54 o 
  10   3   8      637.20      585.78      6.93 o 
  11   3   8      133.17      147.77      3.36 o 
  12   3   8      667.97      720.96     10.15 o 
  13   3   8      176.82      199.20      3.51 o 
  14   3   8      249.82      230.46      4.30 o 
  15   3   8      352.40      360.63      7.25 o 
   0   4   8     9622.55    10429.43    198.61 o 
   1   4   8      690.01      617.66     11.15 o 
   2   4   8        0.00        1.57      2.40 o 
   3   4   8      786.40      863.63     17.34 o 
   4   4   8     3358.58     3685.15     41.86 o 
   5   4   8      161.12      212.01      6.65 o 
   6   4   8      300.30      281.86      5.37 o 
   7   4   8       34.67       42.17      1.48 o 
   8   4   8       27.01       24.64      1.36 o 
   9   4   8       92.66      102.15      2.30 o 
  10   4   8       53.99       59.19      2.08 o 
  11   4   8        0.17        1.27      1.60 o 
  12   4   8      223.56      242.18      3.83 o 
  13   4   8       50.57       41.33      1.51 o 
  14   4   8       64.54       58.97      2.68 o 
   1   5   8     1774.76     1843.03     27.46 o 
   2   5   8     6453.98     6818.56     93.74 o 
   3   5   8      520.32      565.00      8.77 o 
   4   5   8      302.85      317.09      3.81 o 
   5   5   8      124.73      109.34      1.78 o 
   6   5   8      145.53      170.15      2.23 o 
   7   5   8        0.11        4.25      1.23 o 
   8   5   8       94.38      101.14      1.92 o 
   9   5   8     1293.88     1247.11     16.10 o 
  10   5   8     1076.51     1083.31     16.11 o 
  11   5   8      110.34      120.09      2.66 o 
  12   5   8      634.73      637.62      9.97 o 
  13   5   8      320.99      287.02      4.81 o 
  14   5   8       20.41       24.02      1.43 o 
   0   6   8     1496.84     1569.09     25.71 o 
   1   6   8      549.82      536.06      6.18 o 
   2   6   8     2021.52     2039.80     20.52 o 
   3   6   8      174.44      166.74      3.19 o 
   4   6   8     1209.05     1117.72     10.07 o 
   5   6   8     1379.20     1365.58     14.70 o 
   6   6   8     1183.72     1104.95     12.18 o 
   7   6   8       75.03       46.80      1.69 o 
   8   6   8        7.74        8.44      1.46 o 
   9   6   8      328.56      329.19      5.38 o 
  10   6   8     1566.59     1453.71     20.06 o 
  11   6   8       21.41       11.01      1.53 o 
  12   6   8        0.06        1.34      1.02 o 
  13   6   8       98.89       89.11      2.15 o 
   1   7   8     1380.18     1277.18     18.17 o 
   2   7   8     1055.75      990.70     10.08 o 
   3   7   8      138.56      136.93      2.06 o 
   4   7   8      167.90      170.66      2.69 o 
   5   7   8      775.14      756.83      8.17 o 
   6   7   8       64.27       53.37      1.93 o 
   7   7   8     2842.49     2936.13     38.10 o 
   8   7   8      248.41      267.27      4.49 o 
   9   7   8        1.80        2.22      1.68 o 
  10   7   8      234.65      253.54      4.71 o 
  11   7   8        3.85        4.55      1.70 o 
  12   7   8      100.53       98.60      2.74 o 
  13   7   8      516.56      472.95     17.53 o 
   0   8   8        0.01        6.98      2.38 o 
   1   8   8      190.10      195.00      3.34 o 
   2   8   8      436.74      427.75      5.84 o 
   3   8   8      720.72      702.70      7.89 o 
   4   8   8      519.32      473.22      6.14 o 
   5   8   8      727.36      663.30      8.58 o 
   6   8   8       30.22       39.22      1.93 o 
   7   8   8      270.72      238.22      4.27 o 
   8   8   8       77.87       84.31      2.55 o 
   9   8   8      118.60      130.57      3.30 o 
  10   8   8       10.98       19.98      1.86 o 
  11   8   8       71.17       79.30      2.12 o 
  12   8   8       51.53       35.27      2.54 o 
   1   9   8      142.67      120.35      3.37 o 
   2   9   8      382.23      347.94      5.51 o 
   3   9   8      313.21      278.42      4.86 o 
   4   9   8      601.89      558.71      7.76 o 
   5   9   8     1156.56     1279.98     16.26 o 
   6   9   8      160.27      132.81      3.40 o 
   7   9   8     2351.47     2416.39     35.50 o 
   8   9   8       16.44       23.98      1.93 o 
   9   9   8        6.87       16.31      2.01 o 
  10   9   8      101.69      111.26      2.88 o 
   0  10   8     1326.46     1425.25     27.44 o 
   1  10   8        2.01        2.53      1.77 o 
   2  10   8      181.81      200.82      4.46 o 
   3  10   8       83.34       94.88      2.34 o 
   4  10   8      895.37      912.08     13.21 o 
   5  10   8      239.95      263.35      4.10 o 
   6  10   8      456.59      525.99      7.73 o 
   7  10   8       41.94       43.09      1.67 o 
   8  10   8        8.84       10.61      1.64 o 
   9  10   8        4.50        3.23      1.47 o 
   1  11   8     1182.43     1201.77     17.82 o 
   2  11   8        9.82        5.07      1.86 o 
   3  11   8      143.36      152.14      3.71 o 
   4  11   8       47.84       41.11      2.15 o 
   5  11   8       13.56       14.87      1.50 o 
   6  11   8       18.08       10.15      1.34 o 
   7  11   8       15.40       14.74      1.52 o 
   0  12   8      230.71      234.91      6.96 o 
   1  12   8      127.33      123.32      3.02 o 
   2  12   8        0.00        2.00      1.44 o 
   3  12   8      209.72      211.56      3.68 o 
   4  12   8       89.52       89.34      3.26 o 
   1   1   9    22414.50    22162.92    350.40 o 
   2   1   9    23243.13    23033.77    332.55 o 
   3   1   9       48.88       56.25      2.30 o 
   4   1   9        4.63        5.93      2.27 o 
   5   1   9      510.04      503.59      7.45 o 
   6   1   9      504.43      480.04     11.72 o 
   7   1   9      636.02      691.61      8.61 o 
   8   1   9     1016.57      956.33      9.21 o 
   9   1   9     1488.37     1516.30     16.46 o 
  10   1   9       38.07       37.28      1.40 o 
  11   1   9      283.92      262.29      3.72 o 
  12   1   9      102.02      101.51      2.05 o 
  13   1   9     1145.47     1138.75     17.59 o 
  14   1   9     1313.00     1456.97     24.45 o 
  15   1   9       30.56       30.55      1.41 o 
   0   2   9     8152.11     7683.15    188.00 o 
   1   2   9      249.28      304.79      5.54 o 
   2   2   9      477.93      404.06      5.39 o 
   3   2   9      102.71      129.86      3.47 o 
   4   2   9     5038.92     5243.34     74.47 o 
   5   2   9      985.32     1046.14     21.17 o 
   6   2   9        2.26        1.27      2.70 o 
   7   2   9     1179.32     1145.49     15.57 o 
   8   2   9       29.99       34.52      1.31 o 
   9   2   9       47.36       50.99      1.77 o 
  10   2   9      393.40      368.94      5.05 o 
  11   2   9       67.36       66.55      1.95 o 
  12   2   9      220.34      206.81      3.50 o 
  13   2   9      526.07      567.24      8.53 o 
  14   2   9      204.78      202.29      3.72 o 
  15   2   9      110.77      120.45      2.83 o 
   1   3   9     2542.10     2662.40     32.14 o 
   2   3   9      258.21      212.72      8.64 o 
   3   3   9     5084.54     5419.99     88.80 o 
   4   3   9      126.02      141.14      6.32 o 
   5   3   9       11.67        4.35      2.87 o 
   6   3   9      117.01      120.56      2.37 o 
   7   3   9     1307.80     1457.47     13.43 o 
   8   3   9      130.47      121.65      2.76 o 
   9   3   9      665.98      633.86      6.57 o 
  10   3   9      665.26      638.55      7.31 o 
  11   3   9       13.52        7.86      1.61 o 
  12   3   9        0.01        1.24      1.44 o 
  13   3   9      193.18      207.68      3.79 o 
  14   3   9       15.65       12.55      1.47 o 
  15   3   9      145.09      150.07      3.66 o 
   0   4   9      508.34      464.14     10.22 o 
   1   4   9      754.07      751.01     13.51 o 
   2   4   9        2.62        4.10      2.18 o 
   3   4   9     3589.66     3921.12     63.33 o 
   4   4   9      706.55      608.03     15.30 o 
   5   4   9      572.42      638.83      8.12 o 
   6   4   9      295.16      266.90      2.74 o 
   7   4   9      104.97      108.82      2.64 o 
   8   4   9       52.10       62.85      1.65 o 
   9   4   9      733.98      647.62      7.19 o 
  10   4   9      387.59      404.58      5.76 o 
  11   4   9     1082.20     1093.96     12.65 o 
  12   4   9        0.02        1.56      1.46 o 
  13   4   9      434.65      445.92      6.39 o 
  14   4   9       28.34       20.72      1.24 o 
   1   5   9      476.91      585.54     11.38 o 
   2   5   9        0.06        0.80      3.16 o 
   3   5   9        2.27       15.24      2.56 o 
   4   5   9      663.17      672.46      9.57 o 
   5   5   9      488.31      526.89      4.69 o 
   6   5   9       10.49       10.25      1.05 o 
   7   5   9     1541.29     1394.13     13.96 o 
   8   5   9     1454.34     1341.72     15.77 o 
   9   5   9      653.59      683.75     11.19 o 
  10   5   9      145.55      139.26      3.06 o 
  11   5   9       75.02       66.49      2.09 o 
  12   5   9       43.16       35.32      1.61 o 
  13   5   9       35.04       19.72      1.29 o 
  14   5   9      225.18      213.42      6.75 o 
   0   6   9     1401.54     1365.57     30.33 o 
   1   6   9     1524.39     1568.63     17.06 o 
   2   6   9      312.61      352.66      3.79 o 
   3   6   9      149.42      118.83      2.46 o 
   4   6   9      606.96      578.32      6.37 o 
   5   6   9      127.94      124.93      2.20 o 
   6   6   9     1001.92      979.35     10.16 o 
   7   6   9      351.81      325.76      4.05 o 
   8   6   9       23.53       26.44      2.63 o 
   9   6   9       12.08       18.16      1.62 o 
  10   6   9      569.03      605.83      7.71 o 
  11   6   9       66.94       51.17      1.63 o 
  12   6   9      126.67      118.55      2.44 o 
  13   6   9      245.66      258.90      5.34 o 
   1   7   9      798.65      831.20      9.46 o 
   2   7   9      127.12      130.24      2.05 o 
   3   7   9       29.01       35.15      1.64 o 
   4   7   9        1.17        2.03      1.36 o 
   5   7   9      865.59      848.58      8.84 o 
   6   7   9       70.48       70.09      1.99 o 
   7   7   9      620.19      633.46      7.69 o 
   8   7   9        0.52        2.13      1.81 o 
   9   7   9        8.63       13.18      1.76 o 
  10   7   9       24.46       16.23      1.73 o 
  11   7   9       79.58       71.76      2.21 o 
  12   7   9      103.21       91.49      2.19 o 
   0   8   9     1090.31     1082.26     24.70 o 
   1   8   9        3.53        3.90      1.63 o 
   2   8   9       50.50       39.97      2.19 o 
   3   8   9      308.01      289.78      4.74 o 
   4   8   9      706.32      739.82     12.28 o 
   5   8   9      530.37      495.25      7.34 o 
   6   8   9      759.00      788.76     12.39 o 
   7   8   9       71.44       60.04      2.18 o 
   8   8   9       60.08       62.12      2.17 o 
   9   8   9      151.55      143.67      3.47 o 
  10   8   9       22.57       22.12      2.05 o 
  11   8   9       83.37       71.25      2.18 o 
   1   9   9      403.46      405.50      6.49 o 
   2   9   9       17.07       24.85      1.91 o 
   3   9   9      125.16      128.88      2.62 o 
   4   9   9      155.34      168.80      4.02 o 
   5   9   9      384.73      403.12      6.02 o 
   6   9   9       20.45       27.57      2.01 o 
   7   9   9      461.60      510.08      8.90 o 
   8   9   9       33.44       34.20      2.21 o 
   9   9   9       61.30       63.82      2.29 o 
  10   9   9        0.05        0.72      1.45 o 
   0  10   9     2205.01     2482.68     56.81 o 
   1  10   9       77.28       67.11      2.47 o 
   2  10   9      264.39      218.72      4.46 o 
   3  10   9      410.50      372.56      6.42 o 
   4  10   9      111.55      148.14      3.49 o 
   5  10   9      212.10      187.22      3.77 o 
   6  10   9        0.66        4.76      1.54 o 
   7  10   9        4.52        4.60      1.52 o 
   8  10   9       66.40       76.42      2.21 o 
   9  10   9       39.25       44.07      1.70 o 
   1  11   9       83.05      112.17      4.15 o 
   2  11   9        2.31        3.42      1.38 o 
   3  11   9       15.11       13.14      1.86 o 
   4  11   9       86.20       97.93      2.30 o 
   5  11   9       55.45       47.93      1.69 o 
   6  11   9        5.43        5.93      1.40 o 
   7  11   9      196.42      187.09      3.87 o 
   0  12   9      216.71      211.99      6.55 o 
   1  12   9       24.44       35.33      1.76 o 
   2  12   9       51.59       46.62      1.85 o 
   3  12   9       65.15       64.81      2.20 o 
   0   0  10    73688.90    77348.02   3158.12 o 
   1   0  10    18191.22    18915.81    471.05 o 
   2   0  10     1013.01      983.41     27.13 o 
   3   0  10     9698.57     9521.41    156.09 o 
   4   0  10     9506.29    10089.61    209.62 o 
   5   0  10      144.61      197.37      5.33 o 
   6   0  10        0.38        1.88      3.50 o 
   7   0  10      969.96      902.29     19.57 o 
   8   0  10     1153.08     1116.48     16.12 o 
   9   0  10      375.38      398.28      6.57 o 
  10   0  10      528.95      574.68      9.96 o 
  11   0  10     1624.61     1622.32     33.16 o 
  12   0  10     2586.24     2582.27     46.13 o 
  13   0  10      119.61      131.41      4.79 o 
  14   0  10      135.28      106.98      3.66 o 
  15   0  10      436.27      484.14     10.22 o 
   1   1  10     7835.03     7448.05    119.22 o 
   2   1  10        0.27        3.41      1.91 o 
   3   1  10        0.23        1.21      2.13 o 
   4   1  10       90.48       84.58      2.96 o 
   5   1  10      262.14      290.16      5.83 o 
   6   1  10      110.47       96.55      3.05 o 
   7   1  10      122.83      113.08      2.28 o 
   8   1  10       27.75       22.40      1.32 o 
   9   1  10        8.90        9.55      1.25 o 
  10   1  10      313.13      314.84      4.60 o 
  11   1  10      414.83      407.55      5.47 o 
  12   1  10      137.45      149.40      3.33 o 
  13   1  10      180.64      193.69      3.66 o 
  14   1  10        1.86       10.59      1.59 o 
  15   1  10        4.97        5.52      1.26 o 
   0   2  10      262.17      298.52      7.40 o 
   1   2  10     1908.34     2076.36     25.48 o 
   2   2  10     2669.49     2679.58     35.72 o 
   3   2  10     3933.77     4145.09     46.92 o 
   4   2  10       69.21       96.05      5.81 o 
   5   2  10       38.71       85.30      3.35 o 
   6   2  10      491.11      536.72     10.93 o 
   7   2  10      380.70      380.53      3.02 o 
   8   2  10       48.71       57.44      1.42 o 
   9   2  10       99.59       96.10      1.58 o 
  10   2  10       32.96       26.96      1.41 o 
  11   2  10       50.46       46.77      1.64 o 
  12   2  10       80.03       84.16      2.20 o 
  13   2  10      282.21      283.87      4.32 o 
  14   2  10       17.35       16.01      1.36 o 
  15   2  10      154.40      174.52      3.20 o 
   1   3  10     1195.67     1096.18     12.66 o 
   2   3  10     6168.32     6297.65     95.93 o 
   3   3  10     3832.51     3782.75     42.39 o 
   4   3  10     2101.20     2251.33     37.67 o 
   5   3  10       14.60       19.56      3.49 o 
   6   3  10      363.50      348.63      5.51 o 
   7   3  10       15.64       17.16      1.38 o 
   8   3  10      681.57      601.66      5.86 o 
   9   3  10       92.34       90.34      2.17 o 
  10   3  10     1086.58     1058.66     12.18 o 
  11   3  10       89.81       71.68      1.74 o 
  12   3  10      358.33      370.08      5.51 o 
  13   3  10       42.09       43.49      1.78 o 
  14   3  10      412.71      398.66      7.11 o 
   0   4  10       13.75       25.69      5.28 o 
   1   4  10        0.10        0.48      2.71 o 
   2   4  10       24.81       33.40      2.81 o 
   3   4  10       71.72       79.89      7.35 o 
   4   4  10      138.37      125.60      5.08 o 
   5   4  10       76.27       86.84      2.29 o 
   6   4  10      193.16      216.02      3.50 o 
   7   4  10      102.30       95.46      1.68 o 
   8   4  10      108.90      102.01      1.97 o 
   9   4  10       32.13       46.53      2.04 o 
  10   4  10       69.19       73.90      2.19 o 
  11   4  10       34.30       47.39      1.67 o 
  12   4  10       24.15       19.26      1.54 o 
  13   4  10       41.72       39.46      1.84 o 
  14   4  10        2.61        2.96      1.09 o 
   1   5  10       75.43       74.52      6.65 o 
   2   5  10     1718.60     1563.32     22.01 o 
   3   5  10       35.70       30.66      1.46 o 
   4   5  10      200.86      191.20      2.53 o 
   5   5  10       43.39       46.59      1.95 o 
   6   5  10      493.30      517.64      6.15 o 
   7   5  10      339.46      373.99      4.80 o 
   8   5  10       59.95       59.60      1.81 o 
   9   5  10     1304.14     1274.15     19.11 o 
  10   5  10      154.79      183.04      3.05 o 
  11   5  10      315.95      314.68      4.57 o 
  12   5  10      460.27      460.13      6.21 o 
  13   5  10       32.55       26.56      1.45 o 
  14   5  10      126.93      122.46      6.82 o 
   0   6  10      516.00      433.23      8.42 o 
   1   6  10       30.62       38.98      1.73 o 
   2   6  10       73.39       82.88      1.40 o 
   3   6  10        4.17       10.83      1.27 o 
   4   6  10      144.42      145.49      2.09 o 
   5   6  10        3.07        1.68      1.27 o 
   6   6  10      536.94      552.99      7.15 o 
   7   6  10       16.90        7.53      1.64 o 
   8   6  10       71.37       68.13      1.92 o 
   9   6  10       19.03       13.41      1.68 o 
  10   6  10      903.32      843.88     11.27 o 
  11   6  10       73.47       68.87      1.71 o 
  12   6  10       41.66       34.42      1.30 o 
  13   6  10       24.47       25.42      1.57 o 
   1   7  10      116.46       98.81      2.19 o 
   2   7  10      192.12      210.25      3.31 o 
   3   7  10      440.11      435.36      5.31 o 
   4   7  10     1248.84     1198.40     13.44 o 
   5   7  10       46.78       44.87      2.00 o 
   6   7  10       74.41       50.28      1.91 o 
   7   7  10       20.66       35.66      1.84 o 
   8   7  10      643.43      641.85      9.60 o 
   9   7  10        2.96        3.30      1.72 o 
  10   7  10      186.51      167.41      3.33 o 
  11   7  10       28.45       28.25      1.75 o 
  12   7  10        0.31        1.04      0.96 o 
   0   8  10     1249.23     1201.18     22.78 o 
   1   8  10      546.71      504.37      7.18 o 
   2   8  10      124.81      148.03      3.05 o 
   3   8  10     1084.14     1084.94     14.92 o 
   4   8  10      460.57      437.85      6.34 o 
   5   8  10      382.01      354.34      6.32 o 
   6   8  10      163.04      164.20      3.64 o 
   7   8  10       11.51        4.96      1.72 o 
   8   8  10       55.90       59.02      2.38 o 
   9   8  10      244.20      261.28      5.45 o 
  10   8  10       11.01       15.67      1.87 o 
  11   8  10       69.99       94.89      2.51 o 
   1   9  10       31.68       21.89      2.17 o 
   2   9  10      235.36      201.00      4.52 o 
   3   9  10       43.14       48.78      1.90 o 
   4   9  10       42.01       40.81      2.09 o 
   5   9  10      229.64      269.58      5.33 o 
   6   9  10        8.02        3.33      1.67 o 
   7   9  10     1045.70     1152.73     16.96 o 
   8   9  10       49.06       47.99      2.17 o 
   9   9  10      150.22      155.85      3.60 o 
  10   9  10        8.07        8.63      1.38 o 
   0  10  10      349.07      384.64     12.01 o 
   1  10  10      198.23      234.53      4.53 o 
   2  10  10       57.17       64.13      2.08 o 
   3  10  10      339.08      351.19      5.41 o 
   4  10  10      321.34      310.14      4.70 o 
   5  10  10        4.56        1.62      0.62 o 
   6  10  10      261.39      272.09      4.80 o 
   7  10  10        3.37        3.19      1.45 o 
   8  10  10       33.84       34.71      1.79 o 
   9  10  10       60.75       50.08      5.50 o 
   1  11  10      154.76      151.69      4.41 o 
   2  11  10      263.36      248.44      5.42 o 
   3  11  10        5.02        2.53      1.42 o 
   4  11  10        0.07        1.08      1.04 o 
   5  11  10       34.08       30.63      1.53 o 
   6  11  10        0.46        1.84      1.13 o 
   0  12  10       20.25       27.19      2.49 o 
   1  12  10        0.21        1.20      1.44 o 
   2  12  10       30.67       20.42      1.75 o 
   3  12  10       40.50       36.71      2.74 o 
   1   1  11       95.36      100.54      6.60 o 
   2   1  11      197.57      169.20      7.13 o 
   3   1  11     5060.04     5152.34     70.81 o 
   4   1  11      180.30      190.11      9.42 o 
   5   1  11       74.35       60.48      3.15 o 
   6   1  11      792.50      733.78     10.91 o 
   7   1  11     2237.88     2360.41     23.14 o 
   8   1  11      234.29      203.19      3.84 o 
   9   1  11       51.53       52.78      1.54 o 
  10   1  11      115.28      101.58      2.67 o 
  11   1  11        2.64        2.16      1.50 o 
  12   1  11      365.20      348.90      6.42 o 
  13   1  11       27.34       25.50      1.51 o 
  14   1  11      374.45      394.03      5.68 o 
  15   1  11      335.32      332.50      5.32 o 
   0   2  11    16956.82    16878.67    376.58 o 
   1   2  11       72.07       55.32      2.77 o 
   2   2  11     1305.27     1250.57     19.29 o 
   3   2  11      720.87      660.49     10.55 o 
   4   2  11        4.50       14.43      3.55 o 
   5   2  11       28.26       40.10      2.73 o 
   6   2  11        3.52        9.12      1.17 o 
   7   2  11      147.95      151.37      2.35 o 
   8   2  11        9.65       11.09      1.29 o 
   9   2  11      164.71      165.24      2.35 o 
  10   2  11      478.05      449.40      6.52 o 
  11   2  11       15.25        8.89      1.56 o 
  12   2  11      834.68      785.68     11.44 o 
  13   2  11       68.50       84.21      2.28 o 
  14   2  11      233.68      218.34      4.57 o 
  15   2  11      492.57      496.50      9.48 o 
   1   3  11       27.52       27.59      2.50 o 
   2   3  11     1229.63     1112.65     13.93 o 
   3   3  11      232.97      255.03      4.42 o 
   4   3  11      210.94      193.42      5.19 o 
   5   3  11      782.75      816.59     10.29 o 
   6   3  11      534.14      508.61      7.00 o 
   7   3  11        1.15        1.68      1.15 o 
   8   3  11      142.55      125.02      2.58 o 
   9   3  11       49.86       48.99      1.51 o 
  10   3  11      949.18      980.20     10.60 o 
  11   3  11       69.83       73.30      1.88 o 
  12   3  11       55.85       47.59      2.00 o 
  13   3  11       31.17       38.43      1.92 o 
  14   3  11       44.45       40.83      1.67 o 
   0   4  11       33.15       26.71      5.31 o 
   1   4  11     1216.64     1353.93     22.59 o 
   2   4  11        0.31        1.20      2.53 o 
   3   4  11       28.66       16.90      2.77 o 
   4   4  11      201.30      193.70      2.54 o 
   5   4  11     2185.93     2025.22     19.82 o 
   6   4  11       82.32       97.43      2.55 o 
   7   4  11      287.52      254.07      3.34 o 
   8   4  11       76.08       66.41      1.82 o 
   9   4  11       57.14       48.90      1.62 o 
  10   4  11     3101.78     2995.09     37.16 o 
  11   4  11     1217.10     1279.32     18.04 o 
  12   4  11      218.59      182.74      3.67 o 
  13   4  11      106.31      135.05      3.33 o 
  14   4  11      314.60      341.28      6.77 o 
   1   5  11       82.27       72.04      2.51 o 
   2   5  11      207.22      232.64      4.93 o 
   3   5  11       60.68       75.14      1.78 o 
   4   5  11       92.40       62.10      2.14 o 
   5   5  11       78.95       72.41      1.44 o 
   6   5  11       12.06        7.43      1.30 o 
   7   5  11      183.99      204.36      3.76 o 
   8   5  11       90.28      100.56      2.62 o 
   9   5  11      178.66      180.26      3.69 o 
  10   5  11      145.37      154.42      3.92 o 
  11   5  11      126.77      138.55      2.77 o 
  12   5  11       35.47       36.00      1.64 o 
  13   5  11       27.44       30.95      1.45 o 
   0   6  11      642.25      534.85      9.91 o 
   1   6  11      491.96      483.41      5.45 o 
   2   6  11      365.90      356.97      5.48 o 
   3   6  11      432.32      372.85      4.53 o 
   4   6  11      161.41      149.95      2.27 o 
   5   6  11      155.84      158.87      2.73 o 
   6   6  11     1917.18     1791.02     20.47 o 
   7   6  11       71.55       78.42      2.26 o 
   8   6  11       59.02       51.74      2.28 o 
   9   6  11       17.64       13.76      1.85 o 
  10   6  11     1087.27     1089.83     16.71 o 
  11   6  11        6.47        5.71      1.53 o 
  12   6  11        7.56        4.76      1.26 o 
  13   6  11       31.94       36.62      1.94 o 
   1   7  11      312.66      320.53      3.69 o 
   2   7  11      288.28      242.76      3.32 o 
   3   7  11       98.61       93.23      1.86 o 
   4   7  11        8.49        9.20      1.53 o 
   5   7  11      330.48      282.96      4.81 o 
   6   7  11      103.60       90.45      2.03 o 
   7   7  11      104.32      115.39      3.47 o 
   8   7  11       15.66       19.65      1.82 o 
   9   7  11       62.44       61.42      1.97 o 
  10   7  11      155.18      168.91      3.22 o 
  11   7  11        0.89        2.39      1.28 o 
  12   7  11        4.27        6.43      1.59 o 
   0   8  11      757.79      779.39     22.48 o 
   1   8  11       29.90       26.20      1.72 o 
   2   8  11      943.98      856.37     13.04 o 
   3   8  11      199.95      161.78      3.23 o 
   4   8  11      473.17      420.10      7.39 o 
   5   8  11      624.29      542.16      7.61 o 
   6   8  11       99.18       84.63      2.52 o 
   7   8  11       47.48       51.86      2.06 o 
   8   8  11        1.61        1.28      1.66 o 
   9   8  11        1.19        3.26      1.61 o 
  10   8  11       55.41       52.29      1.77 o 
  11   8  11      235.03      217.55      6.61 o 
   1   9  11      131.92      123.84      4.12 o 
   2   9  11      175.27      178.39      3.67 o 
   3   9  11      111.62      114.18      3.35 o 
   4   9  11      414.74      435.56      6.36 o 
   5   9  11      165.63      190.53      3.63 o 
   6   9  11      245.01      222.81      3.96 o 
   7   9  11       53.49       65.38      2.26 o 
   8   9  11      265.22      273.86      5.36 o 
   9   9  11      145.78      152.66      3.48 o 
  10   9  11        5.39        2.01      1.37 o 
   0  10  11     2905.49     3074.46     59.02 o 
   1  10  11      684.98      661.08      9.91 o 
   2  10  11       74.88       65.42      2.23 o 
   3  10  11     1043.45      948.92     13.72 o 
   4  10  11      279.78      297.25      4.90 o 
   5  10  11        5.67        5.29      1.54 o 
   6  10  11       88.79      105.04      2.41 o 
   7  10  11        9.95        8.04      1.51 o 
   8  10  11      454.01      438.97      8.45 o 
   1  11  11        0.90        0.57      1.64 o 
   2  11  11       61.06       40.36      1.87 o 
   3  11  11       60.09       45.04      2.01 o 
   4  11  11        1.20        0.12      1.36 o 
   5  11  11       50.60       29.98      1.34 o 
   6  11  11       47.76       49.30      2.24 o 
   0  12  11       14.61       14.27      3.00 o 
   1  12  11       63.14       50.94      2.64 o 
   2  12  11       11.79       11.58      1.96 o 
   0   0  12       49.01       10.78     14.26 o 
   1   0  12      732.87      994.84     35.71 o 
   2   0  12      490.55      562.08     25.95 o 
   3   0  12     5437.34     5972.16    184.70 o 
   4   0  12     1108.83     1225.53     29.45 o 
   5   0  12      139.78      102.47      4.02 o 
   6   0  12      294.99      262.89      8.99 o 
   7   0  12       86.77      103.79      2.80 o 
   8   0  12     3445.98     3356.98     48.98 o 
   9   0  12      137.85      129.32      3.20 o 
  10   0  12     4232.11     4350.57     97.84 o 
  11   0  12      182.40      166.40      4.29 o 
  12   0  12      164.40      153.43      4.61 o 
  13   0  12      701.49      783.96     15.90 o 
  14   0  12      761.40      698.13     15.31 o 
  15   0  12     1433.67     1560.87     40.59 o 
   1   1  12        9.77        9.41      2.37 o 
   2   1  12       19.95       13.01      2.46 o 
   3   1  12      235.56      264.13      8.62 o 
   4   1  12     5169.90     5203.46     84.08 o 
   5   1  12       79.37       98.49      4.21 o 
   6   1  12       78.66       63.63      1.65 o 
   7   1  12       18.22       19.97      1.15 o 
   8   1  12      892.41      913.04      9.60 o 
   9   1  12       90.11       94.55      1.78 o 
  10   1  12      284.84      282.24      6.08 o 
  11   1  12       75.41       70.47      2.23 o 
  12   1  12      170.34      177.80      3.33 o 
  13   1  12        1.83        3.52      1.39 o 
  14   1  12        6.98        6.92      1.01 o 
  15   1  12      240.60      244.67      4.48 o 
   0   2  12      273.53      340.23     15.82 o 
   1   2  12      142.61      195.02      8.89 o 
   2   2  12      627.49      723.44     18.90 o 
   3   2  12     2050.46     1978.07     47.97 o 
   4   2  12     1232.37     1151.31     20.88 o 
   5   2  12      445.30      468.64     10.78 o 
   6   2  12      173.67      165.70      2.62 o 
   7   2  12      380.20      358.98      5.83 o 
   8   2  12       27.73       27.93      1.32 o 
   9   2  12      487.92      527.56      7.38 o 
  10   2  12        3.30        7.00      1.13 o 
  11   2  12        4.60        5.77      1.51 o 
  12   2  12       32.50       34.92      1.76 o 
  13   2  12      437.37      513.20      8.40 o 
  14   2  12      213.59      179.75      3.25 o 
   1   3  12        1.32        3.46      2.53 o 
   2   3  12      356.72      344.02      6.46 o 
   3   3  12       30.44       43.09      3.18 o 
   4   3  12      548.24      567.10     10.33 o 
   5   3  12      107.88       93.44      2.96 o 
   6   3  12       32.90       42.06      1.28 o 
   7   3  12      346.82      336.13      3.91 o 
   8   3  12       69.96       82.33      1.90 o 
   9   3  12       65.92       71.07      1.72 o 
  10   3  12      292.58      285.41      4.45 o 
  11   3  12      230.72      209.95      3.61 o 
  12   3  12      489.86      465.35      8.21 o 
  13   3  12      144.31      156.88      3.36 o 
  14   3  12        0.29        2.64      1.10 o 
   0   4  12        0.59        2.30      3.80 o 
   1   4  12       87.68      130.99      3.78 o 
   2   4  12      105.88       87.54      4.28 o 
   3   4  12      322.54      363.74      4.16 o 
   4   4  12      248.15      246.37      3.60 o 
   5   4  12        3.01        5.70      1.11 o 
   6   4  12      489.01      465.73      4.82 o 
   7   4  12       10.43       12.49      1.52 o 
   8   4  12      775.03      763.06      9.06 o 
   9   4  12      115.12      135.29      3.51 o 
  10   4  12      472.16      445.57      5.88 o 
  11   4  12       15.86       13.55      1.98 o 
  12   4  12       28.36       28.85      1.91 o 
  13   4  12       41.34       40.08      1.75 o 
  14   4  12        9.07        9.09      1.22 o 
   1   5  12      499.87      479.57      8.68 o 
   2   5  12      156.58      147.69      2.94 o 
   3   5  12      927.15      859.03      8.36 o 
   4   5  12       13.30       18.12      1.81 o 
   5   5  12      242.92      273.74      3.98 o 
   6   5  12       35.65       22.10      1.43 o 
   7   5  12      300.50      323.53      4.46 o 
   8   5  12       62.97       52.95      1.81 o 
   9   5  12       13.12       13.79      1.76 o 
  10   5  12       12.15       11.33      1.80 o 
  11   5  12      257.53      247.10      3.97 o 
  12   5  12       60.84       58.81      1.94 o 
  13   5  12       90.22       85.80      1.97 o 
   0   6  12      612.47      648.82      8.96 o 
   1   6  12      425.39      423.77      5.34 o 
   2   6  12      277.39      241.86      2.92 o 
   3   6  12      527.76      516.24      4.85 o 
   4   6  12      108.84      121.10      2.08 o 
   5   6  12     2677.97     2515.03     28.35 o 
   6   6  12       48.04       41.06      2.19 o 
   7   6  12      573.81      603.06      8.16 o 
   8   6  12      438.93      406.70      7.30 o 
   9   6  12      249.80      296.49      4.69 o 
  10   6  12        0.08        1.72      1.64 o 
  11   6  12      234.20      228.36      4.60 o 
  12   6  12       76.36       74.10      2.14 o 
  13   6  12       53.72       45.28      2.26 o 
   1   7  12        4.60        2.32      1.30 o 
   2   7  12      986.55      919.50     10.29 o 
   3   7  12        0.01        1.04      1.47 o 
   4   7  12       44.65       52.63      1.72 o 
   5   7  12        1.53        2.39      1.46 o 
   6   7  12      170.35      163.45      3.33 o 
   7   7  12        5.89        6.90      1.78 o 
   8   7  12      283.93      245.19      3.97 o 
   9   7  12       27.25       30.57      1.95 o 
  10   7  12      623.44      634.54      9.69 o 
  11   7  12      144.94      155.05      5.40 o 
  12   7  12      146.05      112.72      5.09 o 
   0   8  12     2514.80     2384.31     38.50 o 
   1   8  12      149.10      129.89      2.56 o 
   2   8  12      854.09      807.58     10.28 o 
   3   8  12      705.93      647.97      8.61 o 
   4   8  12        2.77       11.98      1.64 o 
   5   8  12        5.85        5.41      1.70 o 
   6   8  12      194.38      187.88      3.95 o 
   7   8  12      127.55      133.82      3.26 o 
   8   8  12       16.77        9.11      1.67 o 
   9   8  12        1.26        2.68      1.58 o 
  10   8  12        7.16        4.90      1.46 o 
  11   8  12      104.28      124.12      3.32 o 
   1   9  12       86.32       86.96      2.34 o 
   2   9  12       43.26       43.39      2.04 o 
   3   9  12       17.35       19.98      1.97 o 
   4   9  12      544.28      491.85      7.38 o 
   5   9  12       98.85       83.48      2.11 o 
   6   9  12       18.35       11.72      1.69 o 
   7   9  12       22.39       27.07      1.75 o 
   8   9  12      163.22      155.41      3.10 o 
   9   9  12       29.68       26.15      1.59 o 
  10   9  12       20.53       17.64      3.76 o 
   0  10  12      234.13      240.06      5.12 o 
   1  10  12     1139.95     1200.92     16.63 o 
   2  10  12       34.80       38.07      2.23 o 
   3  10  12      234.58      213.25      3.88 o 
   4  10  12        1.27        4.35      1.59 o 
   5  10  12      615.60      637.59      9.82 o 
   6  10  12      454.62      433.66      6.39 o 
   7  10  12       70.22       57.51      1.67 o 
   8  10  12        1.57        3.70      1.47 o 
   1  11  12       20.10       21.43      1.69 o 
   2  11  12        4.43        2.82      1.62 o 
   3  11  12      121.30      112.29      3.97 o 
   4  11  12       17.82       18.81      1.48 o 
   5  11  12        1.35        0.68      1.32 o 
   6  11  12        2.31        3.85      2.33 o 
   0  12  12      110.66       87.82      5.29 o 
   1   1  13        2.08        0.71      3.81 o 
   2   1  13      465.95      480.36      6.58 o 
   3   1  13       14.20       36.61      6.10 o 
   4   1  13     1908.34     2051.12     25.46 o 
   5   1  13        6.28        2.28      1.99 o 
   6   1  13        5.37       18.41      1.15 o 
   7   1  13      639.23      690.48      8.31 o 
   8   1  13        5.85        6.91      1.20 o 
   9   1  13      332.27      339.23      5.30 o 
  10   1  13      657.23      632.94     12.40 o 
  11   1  13      343.44      316.06      5.69 o 
  12   1  13      525.32      553.78      7.74 o 
  13   1  13      309.50      295.07      4.30 o 
  14   1  13      264.75      298.33      4.95 o 
   0   2  13     1214.08     1331.87     32.78 o 
   1   2  13    12369.76    12959.04    269.75 o 
   2   2  13    10827.65    10942.18    213.70 o 
   3   2  13      788.69      785.66     17.05 o 
   4   2  13     5510.30     5833.80    106.70 o 
   5   2  13     1911.87     1868.75     23.18 o 
   6   2  13       96.13       92.69      2.03 o 
   7   2  13     1150.37     1090.50     10.69 o 
   8   2  13      541.00      531.62      5.56 o 
   9   2  13       14.98       29.41      1.54 o 
  10   2  13     2059.30     1959.02     23.26 o 
  11   2  13      236.93      201.60      3.70 o 
  12   2  13      444.92      378.09      5.32 o 
  13   2  13      774.00      820.41     11.72 o 
  14   2  13       45.38       46.63      1.54 o 
   1   3  13     1593.84     1598.53     33.57 o 
   2   3  13     3848.26     3680.81     76.43 o 
   3   3  13      362.51      391.82     10.46 o 
   4   3  13       97.36      117.75      2.54 o 
   5   3  13     1554.29     1397.59     16.97 o 
   6   3  13        7.19        8.85      1.19 o 
   7   3  13        0.68        3.25      1.14 o 
   8   3  13      330.00      339.85      3.83 o 
   9   3  13       11.14       15.99      1.38 o 
  10   3  13      386.11      377.54      7.34 o 
  11   3  13       18.75       17.58      1.79 o 
  12   3  13      400.01      434.04      8.01 o 
  13   3  13       60.23       59.00      1.95 o 
  14   3  13      140.01      145.60      3.29 o 
   0   4  13      236.66      276.93      7.88 o 
   1   4  13        0.59        5.23      2.02 o 
   2   4  13     1327.22     1246.92     13.14 o 
   3   4  13     3521.67     3392.29     40.35 o 
   4   4  13      186.07      205.80      2.73 o 
   5   4  13     3902.35     3840.41     38.04 o 
   6   4  13       17.02       25.22      1.43 o 
   7   4  13       95.17       76.15      2.10 o 
   8   4  13     1792.07     1658.62     18.86 o 
   9   4  13      883.27      813.69     12.56 o 
  10   4  13     2082.20     2052.30     28.20 o 
  11   4  13       73.77       99.91      2.57 o 
  12   4  13      179.73      140.38      3.55 o 
  13   4  13      111.44      123.10      2.82 o 
  14   4  13       15.50       16.29      1.51 o 
   1   5  13        8.22        7.16      1.27 o 
   2   5  13        0.31        1.33      1.17 o 
   3   5  13       26.41       35.12      1.78 o 
   4   5  13        0.01        1.59      1.32 o 
   5   5  13       28.29       30.15      1.78 o 
   6   5  13       34.85       20.52      1.48 o 
   7   5  13      326.21      327.99      3.61 o 
   8   5  13      890.40      914.04     10.74 o 
   9   5  13      885.55      870.24     12.01 o 
  10   5  13      456.34      437.63      6.44 o 
  11   5  13       71.75       70.59      2.23 o 
  12   5  13        0.34        0.19      1.65 o 
  13   5  13       72.07       87.11      2.44 o 
   0   6  13      251.33      212.74      4.94 o 
   1   6  13        0.22        1.37      1.22 o 
   2   6  13       10.86        8.70      1.34 o 
   3   6  13       29.96       46.62      1.94 o 
   4   6  13      468.19      424.15      5.88 o 
   5   6  13      580.93      533.58      7.15 o 
   6   6  13     1062.25     1044.34     13.11 o 
   7   6  13      148.39      157.68      3.47 o 
   8   6  13        0.05        1.64      1.73 o 
   9   6  13      506.24      472.54      8.09 o 
  10   6  13       59.24       50.43      1.71 o 
  11   6  13      151.03      132.71      3.30 o 
  12   6  13        0.71        0.54      1.28 o 
   1   7  13       36.50       32.35      1.57 o 
   2   7  13      582.68      536.07      6.78 o 
   3   7  13      200.24      216.80      3.89 o 
   4   7  13      568.95      600.29      8.01 o 
   5   7  13      155.83      134.77      2.92 o 
   6   7  13       12.46       12.82      2.29 o 
   7   7  13      162.63      127.63      2.38 o 
   8   7  13       29.28       31.39      1.87 o 
   9   7  13      124.21      120.50      3.03 o 
  10   7  13        5.93       11.83      1.45 o 
  11   7  13       30.62       14.97      1.43 o 
  12   7  13        2.34        2.93      1.98 o 
   0   8  13      336.16      349.61      5.46 o 
   1   8  13      230.66      205.28      3.45 o 
   2   8  13      865.53      839.25      8.94 o 
   3   8  13        0.02        2.07      1.71 o 
   4   8  13     1915.60     1869.73     24.50 o 
   5   8  13       53.11       49.06      1.93 o 
   6   8  13     1168.28     1162.36     16.56 o 
   7   8  13      215.69      182.43      4.00 o 
   8   8  13      131.65      134.48      2.78 o 
   9   8  13       63.65       51.11      1.66 o 
  10   8  13       27.57       23.57      1.73 o 
  11   8  13       28.47       19.80      3.92 o 
   1   9  13      101.31      104.34      3.37 o 
   2   9  13       13.95       14.47      1.80 o 
   3   9  13       16.19       17.62      1.90 o 
   4   9  13       68.24       55.23      2.42 o 
   5   9  13       16.62        8.20      1.77 o 
   6   9  13       19.90       18.93      1.73 o 
   7   9  13      140.15      129.18      2.83 o 
   8   9  13       75.70       84.21      2.75 o 
   9   9  13        4.94        3.19      1.36 o 
   0  10  13      150.84      169.94      4.86 o 
   1  10  13      217.72      225.54      6.04 o 
   2  10  13      294.77      301.73      5.42 o 
   3  10  13       18.81       14.36      1.83 o 
   4  10  13        0.01        1.15      1.55 o 
   5  10  13       44.42       53.98      1.86 o 
   6  10  13      173.60      169.88      3.26 o 
   7  10  13       21.93       23.43      1.38 o 
   1  11  13      127.17      108.48      5.06 o 
   2  11  13       90.95       93.02      3.40 o 
   3  11  13      119.10      112.54      4.27 o 
   4  11  13        7.19        5.21      1.35 o 
   5  11  13       49.56       33.38      2.52 o 
   0   0  14    10533.23    10747.30    248.64 o 
   1   0  14        5.46        8.39      3.36 o 
   2   0  14     3719.70     3901.01    122.43 o 
   3   0  14       17.97        6.87      5.69 o 
   4   0  14       59.11       90.87      5.33 o 
   5   0  14     1655.24     1361.81     26.46 o 
   6   0  14      820.13      841.30     15.18 o 
   7   0  14      237.01      240.01      4.90 o 
   8   0  14      709.46      690.21     10.70 o 
   9   0  14      106.82      100.57      3.55 o 
  10   0  14      813.15      920.71     19.06 o 
  11   0  14       94.52      128.38      4.38 o 
  12   0  14       38.31       47.02      2.57 o 
  13   0  14      280.34      308.52      8.70 o 
  14   0  14      159.15      155.93      4.98 o 
   1   1  14     2630.70     2804.06     48.92 o 
   2   1  14     4298.17     4471.83     82.94 o 
   3   1  14     5184.38     5405.39     93.80 o 
   4   1  14      221.23      285.64      6.59 o 
   5   1  14      136.39      110.23      2.61 o 
   6   1  14       61.80       51.82      1.60 o 
   7   1  14      161.21      146.58      2.22 o 
   8   1  14      371.29      362.50      4.04 o 
   9   1  14     1410.27     1308.52     15.42 o 
  10   1  14      743.08      717.18      9.40 o 
  11   1  14      298.44      272.49      4.89 o 
  12   1  14       47.68       51.10      1.64 o 
  13   1  14        8.65       10.10      1.39 o 
  14   1  14        0.78        2.50      1.22 o 
   0   2  14     3163.08     3299.55     75.02 o 
   1   2  14       76.95      104.83      3.60 o 
   2   2  14      285.49      208.42      6.78 o 
   3   2  14      121.98      132.16      6.08 o 
   4   2  14     2438.39     2361.18     25.69 o 
   5   2  14       22.20       38.92      1.36 o 
   6   2  14     1838.47     1780.05     20.24 o 
   7   2  14      107.22      110.10      2.27 o 
   8   2  14       41.48       40.96      1.53 o 
   9   2  14       70.00       74.91      1.71 o 
  10   2  14      789.41      838.17     12.18 o 
  11   2  14      141.33      147.56      2.35 o 
  12   2  14       14.30       10.35      1.51 o 
  13   2  14        0.60        3.67      1.40 o 
  14   2  14       68.24       44.93      1.29 o 
   1   3  14      482.68      406.13      9.26 o 
   2   3  14      135.37      151.16      5.24 o 
   3   3  14      764.42      811.17     10.91 o 
   4   3  14        3.78        1.63      1.15 o 
   5   3  14      194.09      191.32      3.00 o 
   6   3  14       35.32       45.51      1.65 o 
   7   3  14       13.75        9.23      1.32 o 
   8   3  14      416.63      457.46      6.86 o 
   9   3  14      980.71      913.38     12.13 o 
  10   3  14     1434.21     1298.67     18.50 o 
  11   3  14      325.58      292.45      4.87 o 
  12   3  14        0.19        5.69      1.64 o 
  13   3  14      240.72      265.31      4.82 o 
  14   3  14        0.32        0.78      1.28 o 
   0   4  14     1480.65     1409.02     23.30 o 
   1   4  14       68.20       61.28      1.62 o 
   2   4  14      714.33      637.55      8.32 o 
   3   4  14       43.19       54.25      1.69 o 
   4   4  14      110.69      129.38      3.23 o 
   5   4  14      144.22      145.58      2.44 o 
   6   4  14      247.50      250.88      4.80 o 
   7   4  14        0.21        1.22      1.36 o 
   8   4  14      206.04      229.56      4.23 o 
   9   4  14      274.19      256.98      4.99 o 
  10   4  14       24.48       25.17      1.90 o 
  11   4  14       67.98       66.95      2.44 o 
  12   4  14        1.84        2.09      1.72 o 
  13   4  14       24.45       22.78      1.53 o 
   1   5  14       20.49       15.07      1.80 o 
   2   5  14      781.81      785.72      7.04 o 
   3   5  14      235.04      201.89      4.08 o 
   4   5  14      358.62      348.72      3.69 o 
   5   5  14       30.74       30.38      1.76 o 
   6   5  14      273.73      250.62      3.84 o 
   7   5  14      143.61      136.46      2.93 o 
   8   5  14       84.14       71.01      1.86 o 
   9   5  14     1268.37     1224.29     17.63 o 
  10   5  14      434.54      379.16      5.97 o 
  11   5  14      540.91      494.82      8.36 o 
  12   5  14       62.58       59.65      2.00 o 
  13   5  14       69.39       75.48      2.26 o 
   0   6  14      223.43      197.69      5.27 o 
   1   6  14      375.36      377.18      4.99 o 
   2   6  14      524.69      528.66      5.70 o 
   3   6  14     1072.32     1042.40     11.84 o 
   4   6  14      127.58      135.88      2.52 o 
   5   6  14     3341.77     3274.30     42.09 o 
   6   6  14     2035.32     1979.31     22.62 o 
   7   6  14      726.49      733.30      9.71 o 
   8   6  14       23.22       25.08      1.81 o 
   9   6  14     1344.26     1453.54     21.04 o 
  10   6  14       98.44      111.68      3.36 o 
  11   6  14      216.03      197.00      4.06 o 
  12   6  14       49.90       59.96      2.54 o 
   1   7  14       18.30       13.91      1.62 o 
   2   7  14     1889.36     1913.12     22.41 o 
   3   7  14      630.75      643.47      9.01 o 
   4   7  14       25.41       22.96      2.10 o 
   5   7  14     1402.84     1374.27     17.60 o 
   6   7  14        9.81        9.65      1.73 o 
   7   7  14      195.98      217.13      4.02 o 
   8   7  14      360.78      376.05      6.38 o 
   9   7  14      102.52       95.77      3.01 o 
  10   7  14       18.78       27.92      1.64 o 
  11   7  14      106.81       99.48      3.27 o 
   0   8  14      285.67      267.97      6.86 o 
   1   8  14       11.23        6.21      1.59 o 
   2   8  14       48.80       43.51      1.98 o 
   3   8  14       13.86       16.30      1.83 o 
   4   8  14      872.44      794.21     12.64 o 
   5   8  14       12.46       17.61      1.78 o 
   6   8  14      558.51      588.09      8.34 o 
   7   8  14       11.99       11.06      2.18 o 
   8   8  14        0.05        2.30      1.47 o 
   9   8  14        3.25        5.98      1.41 o 
  10   8  14       98.25       82.41      2.39 o 
   1   9  14       77.28       69.44      3.34 o 
   2   9  14        2.01        4.89      2.07 o 
   3   9  14      239.90      245.75      5.87 o 
   4   9  14        1.24        1.37      1.86 o 
   5   9  14       64.94       53.31      2.18 o 
   6   9  14      130.04      116.47      2.51 o 
   7   9  14        1.16        2.63      1.50 o 
   8   9  14      396.91      422.98      8.43 o 
   9   9  14       64.05       67.56      3.32 o 
   0  10  14      146.50      135.99      5.27 o 
   1  10  14      499.84      483.90      8.19 o 
   2  10  14      157.31      164.30      4.08 o 
   3  10  14        0.92        1.81      1.74 o 
   4  10  14      415.87      402.02      7.77 o 
   5  10  14      647.78      582.23     11.27 o 
   6  10  14       11.78       12.05      1.46 o 
   7  10  14      330.87      317.85      7.35 o 
   1  11  14       61.50       61.93      2.47 o 
   2  11  14       61.55       66.33      2.55 o 
   3  11  14        7.86        5.92      1.59 o 
   4  11  14        5.51        4.10      1.39 o 
   1   1  15     2270.30     2364.38     50.08 o 
   2   1  15       66.96       56.84      4.05 o 
   3   1  15     2129.59     2277.48     41.55 o 
   4   1  15      167.63      153.33      1.82 o 
   5   1  15     1110.62     1103.97     10.60 o 
   6   1  15      469.12      517.46      4.53 o 
   7   1  15     1087.82     1033.31      9.75 o 
   8   1  15      546.88      560.91      6.68 o 
   9   1  15      551.34      556.44      6.31 o 
  10   1  15     1683.27     1729.57     20.29 o 
  11   1  15      578.45      645.61      7.90 o 
  12   1  15       81.24      109.69      1.91 o 
  13   1  15       66.44       47.47      1.54 o 
  14   1  15      371.22      388.69      8.30 o 
   0   2  15      876.51      788.68     20.78 o 
   1   2  15      329.66      392.03     10.70 o 
   2   2  15     4113.78     4146.47     80.08 o 
   3   2  15     2794.89     2813.44     36.09 o 
   4   2  15     6989.59     6811.54     71.72 o 
   5   2  15      248.74      206.65      2.32 o 
   6   2  15       49.74       51.07      1.31 o 
   7   2  15        9.32       12.53      1.46 o 
   8   2  15      389.52      358.39      5.29 o 
   9   2  15      185.22      215.87      4.09 o 
  10   2  15     1379.19     1408.24     19.19 o 
  11   2  15       65.34       65.53      1.87 o 
  12   2  15        7.94       15.36      1.45 o 
  13   2  15      429.40      476.48      7.72 o 
  14   2  15        0.04        1.49      1.20 o 
   1   3  15       85.69       84.65      2.21 o 
   2   3  15     2342.47     2254.06     25.99 o 
   3   3  15      166.53      131.79      3.15 o 
   4   3  15       20.80       36.10      1.42 o 
   5   3  15      679.22      689.05      5.47 o 
   6   3  15        8.55        4.51      1.16 o 
   7   3  15     3443.07     3390.87     33.62 o 
   8   3  15      236.78      239.53      3.96 o 
   9   3  15      149.03      158.58      3.06 o 
  10   3  15       74.37       69.53      2.10 o 
  11   3  15      401.17      422.87      5.87 o 
  12   3  15      261.76      284.17      4.29 o 
  13   3  15        0.90        1.96      1.31 o 
   0   4  15        0.14        8.18      1.70 o 
   1   4  15      746.26      727.30      6.93 o 
   2   4  15     2893.92     2876.13     33.15 o 
   3   4  15     3540.23     3516.74     34.88 o 
   4   4  15     1720.33     1754.01     22.74 o 
   5   4  15     3102.73     3062.70     31.13 o 
   6   4  15       16.29       12.01      1.46 o 
   7   4  15      373.57      364.72      4.46 o 
   8   4  15      693.36      691.81      9.36 o 
   9   4  15      249.87      238.70      4.23 o 
  10   4  15      118.56      110.73      2.76 o 
  11   4  15      124.11      116.50      3.15 o 
  12   4  15        0.05        1.63      1.80 o 
  13   4  15      142.91      160.92      3.61 o 
   1   5  15      354.85      353.86      5.71 o 
   2   5  15     1342.28     1262.35     16.33 o 
   3   5  15        0.45        3.76      1.40 o 
   4   5  15      753.91      776.12     10.59 o 
   5   5  15      557.22      518.18      8.17 o 
   6   5  15      108.49      102.40      2.02 o 
   7   5  15     1119.46     1116.89     16.83 o 
   8   5  15       58.00       54.73      1.92 o 
   9   5  15        1.71        7.38      1.58 o 
  10   5  15       44.42       60.27      2.68 o 
  11   5  15       33.60       41.69      1.95 o 
  12   5  15        1.15        1.43      1.48 o 
  13   5  15        5.04        5.68      2.39 o 
   0   6  15      463.41      386.78      9.86 o 
   1   6  15       43.05       43.36      1.87 o 
   2   6  15      298.10      322.22      5.21 o 
   3   6  15     1137.27     1160.18     11.32 o 
   4   6  15      260.35      236.60      3.59 o 
   5   6  15      711.88      760.14      9.80 o 
   6   6  15      137.28      135.37      3.33 o 
   7   6  15      939.71      948.70     12.84 o 
   8   6  15      268.65      283.80      4.52 o 
   9   6  15      618.00      677.50     10.24 o 
  10   6  15       90.52       88.70      2.54 o 
  11   6  15        1.50        3.43      1.53 o 
  12   6  15       12.31        9.73      1.34 o 
   1   7  15      817.07      871.55     10.69 o 
   2   7  15       46.01       45.28      1.78 o 
   3   7  15      379.49      426.51      7.46 o 
   4   7  15     1160.51     1156.13     14.68 o 
   5   7  15     1076.99     1000.59     13.41 o 
   6   7  15       21.12       23.41      1.76 o 
   7   7  15       64.79       66.47      2.22 o 
   8   7  15      298.02      309.96      5.74 o 
   9   7  15      188.21      154.02      2.97 o 
  10   7  15       34.73       18.78      1.49 o 
  11   7  15      213.46      197.21      6.87 o 
   0   8  15      453.52      500.18     15.85 o 
   1   8  15       45.44       50.90      2.03 o 
   2   8  15      196.45      184.24      4.68 o 
   3   8  15        3.58        2.60      1.60 o 
   4   8  15       52.89       48.94      2.13 o 
   5   8  15      314.18      329.43      5.36 o 
   6   8  15      398.94      424.30      7.13 o 
   7   8  15        3.06        0.81      1.66 o 
   8   8  15      196.50      198.44      3.69 o 
   9   8  15      539.35      509.00     10.25 o 
  10   8  15        5.31        4.78      1.44 o 
   1   9  15       29.91       23.87      2.26 o 
   2   9  15       23.96       35.09      2.29 o 
   3   9  15     1242.09     1118.27     20.10 o 
   4   9  15       75.28       74.20      2.49 o 
   5   9  15      356.79      290.30      5.50 o 
   6   9  15       20.17       17.02      1.77 o 
   7   9  15       59.90       53.25      1.99 o 
   8   9  15      118.03      113.92      3.35 o 
   9   9  15        1.44        2.20      2.85 o 
   0  10  15       14.34        7.69      2.98 o 
   1  10  15       88.45       87.47      2.67 o 
   2  10  15      267.12      295.55      6.87 o 
   3  10  15      119.61      120.91      3.01 o 
   4  10  15      428.99      401.75      7.32 o 
   5  10  15      113.60      115.15      3.09 o 
   6  10  15        8.73       12.45      1.45 o 
   7  10  15        0.30        2.91      1.62 o 
   1  11  15      404.17      351.09     11.08 o 
   2  11  15      814.98      864.83     23.14 o 
   3  11  15        0.08        1.31      1.48 o 
   4  11  15       32.95       29.59      3.51 o 
   0   0  16     1414.04     1755.67     46.13 o 
   1   0  16      186.13      202.71      8.60 o 
   2   0  16      478.43      561.18     18.62 o 
   3   0  16     2651.61     2588.16     46.79 o 
   4   0  16        6.61       15.37      2.13 o 
   5   0  16      402.24      385.91      6.35 o 
   6   0  16      353.74      322.65      4.73 o 
   7   0  16      122.38      122.19      3.87 o 
   8   0  16      381.64      337.87      5.20 o 
   9   0  16      604.79      574.23     10.83 o 
  10   0  16      222.17      198.49      5.45 o 
  11   0  16      128.76      117.08      3.19 o 
  12   0  16      262.06      308.39      7.19 o 
  13   0  16      715.43      735.24     12.81 o 
  14   0  16       50.29       62.84      5.35 o 
   1   1  16        4.60       10.55      2.70 o 
   2   1  16       51.50       53.35      3.52 o 
   3   1  16     5226.84     5459.21     62.33 o 
   4   1  16       91.85       79.15      2.45 o 
   5   1  16       47.20       41.91      1.45 o 
   6   1  16      400.15      358.14      5.19 o 
   7   1  16      430.77      437.29      5.47 o 
   8   1  16      154.15      158.99      2.31 o 
   9   1  16     1197.68     1141.34     12.40 o 
  10   1  16      222.13      228.85      4.17 o 
  11   1  16       44.32       39.23      1.68 o 
  12   1  16        8.58        2.90      1.35 o 
  13   1  16       35.52       41.41      1.53 o 
  14   1  16       43.69       35.39      1.88 o 
   0   2  16     1147.70     1024.47     19.68 o 
   1   2  16        6.73        8.25      1.72 o 
   2   2  16     2090.61     1979.99     23.93 o 
   3   2  16      567.27      582.97      7.10 o 
   4   2  16      107.99      112.62      2.82 o 
   5   2  16       22.91       23.33      1.34 o 
   6   2  16      168.72      165.51      2.30 o 
   7   2  16      287.37      274.74      4.19 o 
   8   2  16      780.47      722.27      8.68 o 
   9   2  16       31.78       33.38      1.80 o 
  10   2  16      188.40      215.24      3.49 o 
  11   2  16       48.59       45.85      2.10 o 
  12   2  16      292.57      304.90      5.54 o 
  13   2  16       23.24       14.94      1.53 o 
   1   3  16      594.69      531.11      5.84 o 
   2   3  16     2343.00     2298.41     23.98 o 
   3   3  16     6632.85     6652.54     64.89 o 
   4   3  16     2699.09     2715.83     25.83 o 
   5   3  16     1761.63     1710.98     15.24 o 
   6   3  16       70.43       67.58      1.49 o 
   7   3  16     1097.80     1072.91     12.68 o 
   8   3  16     1671.58     1628.24     21.33 o 
   9   3  16     2631.01     2521.42     33.97 o 
  10   3  16      431.64      388.37      6.44 o 
  11   3  16        1.88        0.75      1.76 o 
  12   3  16        0.80        1.54      1.59 o 
  13   3  16       51.65       54.36      2.18 o 
   0   4  16       35.17       41.89      2.24 o 
   1   4  16       67.01       64.45      1.38 o 
   2   4  16     1113.41     1114.83     11.95 o 
   3   4  16        3.03        2.43      1.35 o 
   4   4  16      474.00      456.63      4.81 o 
   5   4  16      192.43      203.32      3.26 o 
   6   4  16      258.76      252.66      4.45 o 
   7   4  16        4.11        6.27      1.41 o 
   8   4  16       42.99       39.67      1.81 o 
   9   4  16      376.16      403.71      6.30 o 
  10   4  16      436.13      482.49      7.60 o 
  11   4  16        0.25        1.39      1.63 o 
  12   4  16      271.50      257.31      5.68 o 
  13   4  16        1.14        1.88      1.15 o 
   1   5  16      511.38      483.87      4.96 o 
   2   5  16     1925.77     1974.69     25.26 o 
   3   5  16       45.50       47.99      2.04 o 
   4   5  16     2350.68     2324.84     31.01 o 
   5   5  16       48.16       49.00      3.21 o 
   6   5  16       72.84       76.35      2.30 o 
   7   5  16      948.56      956.97     12.07 o 
   8   5  16      295.56      324.65      5.21 o 
   9   5  16      283.49      267.09      4.87 o 
  10   5  16      752.06      730.73     10.18 o 
  11   5  16       10.75       17.46      1.73 o 
  12   5  16       99.83       73.70      2.69 o 
   0   6  16     2177.02     2096.68     31.41 o 
   1   6  16      350.16      329.25      5.04 o 
   2   6  16       51.05       56.37      2.65 o 
   3   6  16      164.29      178.71      3.55 o 
   4   6  16      278.28      287.15      5.34 o 
   5   6  16       61.78       45.45      2.50 o 
   6   6  16      911.78      980.08     13.94 o 
   7   6  16        0.42        1.08      1.67 o 
   8   6  16      501.52      470.63      7.44 o 
   9   6  16      339.00      323.83      5.84 o 
  10   6  16      435.61      447.49      8.55 o 
  11   6  16        0.38        0.51      1.41 o 
  12   6  16        3.84        9.20      4.67 o 
   1   7  16      127.55      130.15      3.26 o 
   2   7  16     1787.73     1837.32     26.90 o 
   3   7  16      262.47      259.42      4.28 o 
   4   7  16      144.27      147.51      3.88 o 
   5   7  16      287.31      291.27      5.93 o 
   6   7  16       99.72      109.06      2.60 o 
   7   7  16      618.21      672.41     10.79 o 
   8   7  16      164.74      142.11      3.02 o 
   9   7  16       22.05       16.86      1.58 o 
  10   7  16      131.79      128.13      3.71 o 
  11   7  16        0.37        1.90      1.24 o 
   0   8  16      323.93      353.12      9.74 o 
   1   8  16       69.27       62.32      2.10 o 
   2   8  16       23.02       23.16      1.96 o 
   3   8  16       16.63       13.98      1.69 o 
   4   8  16       28.21       31.18      2.01 o 
   5   8  16      220.64      212.47      4.50 o 
   6   8  16      340.58      346.61      5.80 o 
   7   8  16       34.28       26.95      1.71 o 
   8   8  16      596.09      580.99     10.39 o 
   9   8  16       32.35       26.42      1.36 o 
  10   8  16       11.03        2.79      4.07 o 
   1   9  16      123.03      140.35      4.31 o 
   2   9  16      870.16      950.64     16.52 o 
   3   9  16      525.53      507.36      8.27 o 
   4   9  16       57.09       54.85      2.54 o 
   5   9  16      148.70      147.23      4.23 o 
   6   9  16       95.04       75.61      2.43 o 
   7   9  16      148.60      135.79      3.17 o 
   8   9  16        0.05        0.93      0.56 o 
   0  10  16      102.41      100.13      4.75 o 
   1  10  16      120.44      127.24      3.30 o 
   2  10  16        2.36        4.57      1.85 o 
   3  10  16        0.52        1.47      1.77 o 
   4  10  16       38.00       40.64      1.94 o 
   5  10  16      304.42      286.57      6.12 o 
   6  10  16       17.79        6.50      1.54 o 
   1  11  16      354.11      359.48      8.15 o 
   2  11  16        6.71        8.83      1.43 o 
   3  11  16      185.49      180.46      6.91 o 
   1   1  17       82.91       85.60      2.29 o 
   2   1  17     2564.46     2606.34     26.91 o 
   3   1  17      688.80      683.27      8.22 o 
   4   1  17     3739.34     3718.37     41.73 o 
   5   1  17     3138.60     3127.61     33.08 o 
   6   1  17       56.61       42.36      1.86 o 
   7   1  17      510.43      455.18      5.98 o 
   8   1  17      171.24      193.71      2.95 o 
   9   1  17       33.45       41.70      1.57 o 
  10   1  17      214.04      235.83      4.91 o 
  11   1  17      231.04      211.64      3.65 o 
  12   1  17      796.56      859.29     14.28 o 
  13   1  17       56.41       52.25      1.46 o 
   0   2  17      231.45      210.04      4.18 o 
   1   2  17       88.15       51.87      1.60 o 
   2   2  17        3.85        4.02      1.08 o 
   3   2  17       23.28       12.28      1.40 o 
   4   2  17      919.02      881.29      7.98 o 
   5   2  17      846.26      810.23      7.73 o 
   6   2  17       75.45       65.66      1.82 o 
   7   2  17       92.88       94.98      2.31 o 
   8   2  17       50.84       55.21      1.96 o 
   9   2  17        8.38        4.32      1.58 o 
  10   2  17      433.59      485.17      7.09 o 
  11   2  17        1.26        1.24      1.48 o 
  12   2  17       65.68       60.64      2.35 o 
  13   2  17       20.59       24.24      1.47 o 
   1   3  17        5.24        7.59      1.25 o 
   2   3  17      486.32      473.82      4.62 o 
   3   3  17     1182.21     1152.37     10.55 o 
   4   3  17       55.33       58.19      1.60 o 
   5   3  17      749.98      759.26     10.02 o 
   6   3  17      185.55      178.61      2.31 o 
   7   3  17       79.47       77.80      2.07 o 
   8   3  17       25.11       27.36      1.77 o 
   9   3  17      343.04      357.34      5.76 o 
  10   3  17        0.12        1.36      1.61 o 
  11   3  17        1.50        1.26      1.70 o 
  12   3  17       91.33      107.63      3.50 o 
  13   3  17      122.43      116.21      2.77 o 
   0   4  17      236.75      228.94      6.51 o 
   1   4  17       82.26       63.77      1.52 o 
   2   4  17      519.56      497.63      6.71 o 
   3   4  17     1441.90     1304.34     14.91 o 
   4   4  17     1022.62     1020.05      9.83 o 
   5   4  17       57.31       56.58      1.93 o 
   6   4  17        7.30        3.64      1.40 o 
   7   4  17       77.56       75.83      1.91 o 
   8   4  17      585.88      613.01      8.73 o 
   9   4  17        5.65        7.36      1.71 o 
  10   4  17       10.91       10.00      1.68 o 
  11   4  17      451.19      447.41      8.39 o 
  12   4  17       11.93       14.02      1.66 o 
   1   5  17      854.18      800.42     12.24 o 
   2   5  17     5995.42     6080.19     63.83 o 
   3   5  17     1718.58     1772.63     18.89 o 
   4   5  17       97.69      110.64      2.44 o 
   5   5  17     1983.31     1982.70     24.89 o 
   6   5  17       81.41       82.11      2.58 o 
   7   5  17     1797.84     1832.23     24.37 o 
   8   5  17        1.46        2.29      1.68 o 
   9   5  17        4.53        2.50      1.61 o 
  10   5  17      800.14      847.13     12.09 o 
  11   5  17      143.31      151.62      3.42 o 
  12   5  17        4.80        2.35      1.36 o 
   0   6  17        7.30        9.16      3.22 o 
   1   6  17       11.63        6.65      1.57 o 
   2   6  17       27.49       27.82      2.54 o 
   3   6  17       33.70       26.24      2.12 o 
   4   6  17        0.02        1.78      1.75 o 
   5   6  17      568.41      610.39     10.52 o 
   6   6  17       42.16       36.68      2.01 o 
   7   6  17       23.62       19.64      2.53 o 
   8   6  17       46.68       46.25      1.95 o 
   9   6  17      411.76      410.85      6.50 o 
  10   6  17       55.19       54.71      1.89 o 
  11   6  17       24.17       17.70      1.44 o 
   1   7  17     1081.25     1168.48     20.11 o 
   2   7  17       47.86       57.46      2.12 o 
   3   7  17        0.45        1.92      1.88 o 
   4   7  17      132.77      138.50      3.50 o 
   5   7  17      816.03      838.58     12.95 o 
   6   7  17       27.62       21.63      1.90 o 
   7   7  17     3177.18     3260.01     45.65 o 
   8   7  17       27.93       21.81      1.75 o 
   9   7  17        2.10        2.51      1.47 o 
  10   7  17        5.79        4.85      1.25 o 
   0   8  17     1369.82     1381.22     24.89 o 
   1   8  17       47.51       51.87      1.98 o 
   2   8  17       58.90       57.93      2.59 o 
   3   8  17       12.06        6.86      1.62 o 
   4   8  17      157.13      140.80      3.04 o 
   5   8  17      392.00      401.40      7.37 o 
   6   8  17      107.55      100.86      3.42 o 
   7   8  17        0.10        0.53      1.40 o 
   8   8  17       23.55       20.21      1.37 o 
   9   8  17      308.63      303.95      6.55 o 
   1   9  17       63.46       60.83      3.07 o 
   2   9  17       83.12       75.15      2.34 o 
   3   9  17       15.75       12.40      1.79 o 
   4   9  17       83.87       79.10      3.10 o 
   5   9  17        8.29       15.93      1.77 o 
   6   9  17       90.51       85.16      2.71 o 
   7   9  17       58.46       68.23      2.33 o 
   8   9  17       22.19       18.62      2.01 o 
   0  10  17        5.24        6.73      2.54 o 
   1  10  17        5.43        3.09      1.71 o 
   2  10  17        1.37        0.86      1.72 o 
   3  10  17       34.41       26.54      1.73 o 
   4  10  17       82.36       86.15      2.72 o 
   5  10  17       13.98       15.19      1.43 o 
   1  11  17        9.00        5.21      3.04 o 
   0   0  18      305.82      267.08      9.19 o 
   1   0  18      128.99       99.83      3.59 o 
   2   0  18     1022.10      979.66     16.85 o 
   3   0  18       48.29       38.53      2.42 o 
   4   0  18     1470.83     1505.83     24.91 o 
   5   0  18      126.96      125.31      3.98 o 
   6   0  18       63.08       63.02      2.36 o 
   7   0  18       14.30       13.75      1.92 o 
   8   0  18     2499.92     2579.26     43.04 o 
   9   0  18      269.13      295.28      7.29 o 
  10   0  18        1.64        2.15      2.33 o 
  11   0  18       20.33       23.41      4.03 o 
  12   0  18      251.80      274.51      5.88 o 
  13   0  18       26.32       30.67      1.93 o 
   1   1  18     1839.15     1740.75     18.31 o 
   2   1  18      821.77      708.30      7.23 o 
   3   1  18      274.54      241.12      3.92 o 
   4   1  18      165.87      157.40      2.96 o 
   5   1  18      804.97      776.92     10.12 o 
   6   1  18      109.53      106.05      2.33 o 
   7   1  18       55.65       50.25      1.51 o 
   8   1  18      135.92      118.08      2.23 o 
   9   1  18        0.03        0.71      1.42 o 
  10   1  18      278.06      326.55      5.09 o 
  11   1  18        0.88        1.99      1.46 o 
  12   1  18        8.00        7.64      1.38 o 
  13   1  18      468.74      425.84      8.49 o 
   0   2  18      516.10      442.87      9.18 o 
   1   2  18      146.33      137.52      2.74 o 
   2   2  18      260.14      241.56      4.42 o 
   3   2  18      571.30      578.96      7.16 o 
   4   2  18     1515.96     1468.94     14.48 o 
   5   2  18      168.49      195.27      3.34 o 
   6   2  18        3.02        2.33      1.27 o 
   7   2  18      313.42      303.78      4.77 o 
   8   2  18      242.72      254.52      4.39 o 
   9   2  18      407.50      423.81      6.55 o 
  10   2  18      234.11      206.63      3.80 o 
  11   2  18       65.35       47.24      2.30 o 
  12   2  18       64.53       58.73      2.00 o 
  13   2  18        0.86        0.90      1.41 o 
   1   3  18      153.18      183.67      3.65 o 
   2   3  18        1.90        2.95      1.24 o 
   3   3  18     1988.27     2123.24     22.82 o 
   4   3  18     5220.52     5214.37     55.15 o 
   5   3  18     3296.94     3250.52     38.06 o 
   6   3  18      209.01      201.22      3.35 o 
   7   3  18      639.34      631.27      8.96 o 
   8   3  18      377.47      364.60      6.22 o 
   9   3  18      488.06      458.00      6.70 o 
  10   3  18        2.43        1.16      1.57 o 
  11   3  18        2.85        3.76      1.62 o 
  12   3  18      368.67      345.03      8.04 o 
  13   3  18      240.42      243.27      5.10 o 
   0   4  18     1619.01     1520.64     21.41 o 
   1   4  18      603.06      568.15      6.68 o 
   2   4  18       80.42       75.78      2.02 o 
   3   4  18       30.11       29.77      1.57 o 
   4   4  18     1042.14     1056.12     11.47 o 
   5   4  18     1164.18     1133.91     15.28 o 
   6   4  18      115.20      120.95      2.76 o 
   7   4  18        3.72        6.44      1.64 o 
   8   4  18        3.21        2.29      1.60 o 
   9   4  18       50.55       44.52      2.30 o 
  10   4  18       44.76       44.41      1.74 o 
  11   4  18       50.49       35.29      1.60 o 
  12   4  18        4.96        5.58      1.59 o 
   1   5  18      191.06      182.50      5.04 o 
   2   5  18     2438.06     2455.64     27.22 o 
   3   5  18      136.59      148.72      3.19 o 
   4   5  18      537.63      512.89      6.06 o 
   5   5  18     2106.66     2105.18     29.74 o 
   6   5  18        0.00        1.42      1.52 o 
   7   5  18      641.23      713.56     11.26 o 
   8   5  18       67.62       61.92      1.83 o 
   9   5  18      349.26      382.41      6.24 o 
  10   5  18      717.31      725.91     13.17 o 
  11   5  18      303.50      309.89      5.59 o 
  12   5  18      605.99      580.32     11.67 o 
   0   6  18     1249.68     1308.13     18.76 o 
   1   6  18      433.54      518.80      6.96 o 
   2   6  18      185.20      199.71      5.08 o 
   3   6  18        2.33        3.90      1.71 o 
   4   6  18        0.95        1.48      1.83 o 
   5   6  18       44.13       51.88      2.42 o 
   6   6  18      465.96      472.44      6.70 o 
   7   6  18       19.97       21.23      1.69 o 
   8   6  18       86.30      100.21      2.37 o 
   9   6  18      155.29      162.20      3.38 o 
  10   6  18        0.13        2.61      1.31 o 
  11   6  18       19.23       19.25      1.31 o 
   1   7  18      369.28      407.84      9.10 o 
   2   7  18      880.09      850.65     11.22 o 
   3   7  18      794.32      863.54     11.34 o 
   4   7  18       13.97       22.51      1.98 o 
   5   7  18       10.41       10.64      1.97 o 
   6   7  18       82.24       90.18      2.43 o 
   7   7  18        9.23       22.77      2.20 o 
   8   7  18        0.19        1.68      1.51 o 
   9   7  18       93.35       95.32      3.02 o 
  10   7  18      147.61      144.32      4.21 o 
   0   8  18      433.88      425.90      9.53 o 
   1   8  18        0.51        1.31      1.68 o 
   2   8  18      363.42      354.36      5.45 o 
   3   8  18        4.21        5.05      1.57 o 
   4   8  18       19.16       25.65      1.84 o 
   5   8  18       31.63       26.38      1.89 o 
   6   8  18       38.05       34.08      1.88 o 
   7   8  18        0.89        0.20      1.63 o 
   8   8  18       84.37       92.61      3.17 o 
   9   8  18       17.91       18.79      1.72 o 
   1   9  18      286.53      255.45      5.96 o 
   2   9  18      998.97     1013.77     17.83 o 
   3   9  18       40.07       33.34      1.94 o 
   4   9  18      521.03      435.89     10.91 o 
   5   9  18      898.57      930.65     20.82 o 
   6   9  18       88.62       80.32      2.50 o 
   7   9  18      862.09      751.86     15.26 o 
   0  10  18       13.07       21.35      2.64 o 
   1  10  18       37.06       33.13      2.07 o 
   2  10  18        0.63        0.95      1.39 o 
   3  10  18        0.67        0.25      1.36 o 
   4  10  18       15.58        6.55      1.05 o 
   5  10  18       54.16       46.84      2.48 o 
   1   1  19      491.18      482.99      4.53 o 
   2   1  19     2206.13     2134.31     25.16 o 
   3   1  19     1627.82     1543.34     17.65 o 
   4   1  19      561.88      630.35      7.46 o 
   5   1  19      133.88      140.34      2.88 o 
   6   1  19      189.27      195.34      2.83 o 
   7   1  19     3309.97     3174.72     36.28 o 
   8   1  19       33.74       30.19      1.85 o 
   9   1  19     3198.91     3296.45     40.09 o 
  10   1  19     1003.71     1109.24     15.79 o 
  11   1  19       74.68       91.59      2.62 o 
  12   1  19      211.37      206.58      2.85 o 
  13   1  19       69.13       68.68      2.39 o 
   0   2  19       23.32       43.40      3.03 o 
   1   2  19        0.70        1.54      1.12 o 
   2   2  19        1.05        1.45      0.80 o 
   3   2  19        5.70        1.26      1.28 o 
   4   2  19      100.88      115.77      3.08 o 
   5   2  19       22.18       15.17      1.40 o 
   6   2  19      108.23      107.58      2.06 o 
   7   2  19      273.43      262.06      3.87 o 
   8   2  19      135.03      152.47      3.31 o 
   9   2  19     1213.94     1265.70     17.13 o 
  10   2  19        1.50        1.96      1.39 o 
  11   2  19      410.07      406.36      6.88 o 
  12   2  19       82.69       67.44      2.12 o 
   1   3  19     1647.06     1563.72     14.28 o 
   2   3  19      389.73      364.62      4.57 o 
   3   3  19     3745.25     3625.50     38.87 o 
   4   3  19      104.01       82.27      2.39 o 
   5   3  19     1087.37     1065.37     12.87 o 
   6   3  19      469.44      457.44      5.13 o 
   7   3  19      962.53      985.33     12.65 o 
   8   3  19      196.13      222.15      4.45 o 
   9   3  19      508.32      581.10      8.37 o 
  10   3  19      106.78      106.81      2.35 o 
  11   3  19        5.10        9.18      1.68 o 
  12   3  19       10.44       14.57      1.49 o 
   0   4  19       58.62       39.75      3.90 o 
   1   4  19      891.72      923.41     10.48 o 
   2   4  19      375.36      357.19      3.28 o 
   3   4  19      681.97      746.93      7.79 o 
   4   4  19       19.78       19.87      1.59 o 
   5   4  19        6.32        4.63      1.71 o 
   6   4  19     1821.00     1866.25     22.07 o 
   7   4  19       35.92       32.53      1.94 o 
   8   4  19      288.09      282.93      4.73 o 
   9   4  19      931.49     1000.75     16.04 o 
  10   4  19        3.89        3.40      1.46 o 
  11   4  19        1.30        2.48      1.44 o 
  12   4  19        1.46        0.98      1.39 o 
   1   5  19      173.51      175.06      3.34 o 
   2   5  19       51.01       60.44      1.78 o 
   3   5  19     5618.81     5771.92     64.38 o 
   4   5  19      284.36      293.10      4.03 o 
   5   5  19      216.73      194.54      3.83 o 
   6   5  19      135.11      154.99      2.80 o 
   7   5  19      345.31      368.58      6.24 o 
   8   5  19        2.08        3.88      1.63 o 
   9   5  19      108.28      111.46      2.50 o 
  10   5  19      167.74      155.08      3.00 o 
  11   5  19       85.68       99.78      2.61 o 
   0   6  19        0.23        0.81      2.88 o 
   1   6  19     1071.14     1125.55     13.59 o 
   2   6  19      140.48      152.05      2.33 o 
   3   6  19       33.65       31.21      2.00 o 
   4   6  19       49.85       53.22      2.16 o 
   5   6  19     1100.82     1109.87     15.23 o 
   6   6  19        1.34        1.85      1.92 o 
   7   6  19       63.33       49.59      2.05 o 
   8   6  19       37.51       32.46      1.74 o 
   9   6  19        0.36        1.62      1.44 o 
  10   6  19       68.06       69.05      2.25 o 
   1   7  19       84.63       88.35      3.05 o 
   2   7  19      168.53      159.63      3.64 o 
   3   7  19      895.01      899.05     12.01 o 
   4   7  19       32.18       42.41      2.16 o 
   5   7  19     1254.80     1237.48     16.64 o 
   6   7  19        0.00        0.76      1.57 o 
   7   7  19      458.72      443.63      7.07 o 
   8   7  19       61.08       70.49      2.17 o 
   9   7  19       89.71       96.53      2.28 o 
   0   8  19        0.01        1.31      2.21 o 
   1   8  19        3.61        2.36      1.55 o 
   2   8  19       72.90       79.11      2.40 o 
   3   8  19       79.19       75.93      2.54 o 
   4   8  19        1.04        1.12      1.52 o 
   5   8  19      118.90      128.63      3.82 o 
   6   8  19       18.24       11.65      1.74 o 
   7   8  19        0.63        0.84      1.42 o 
   8   8  19        0.76        0.62      1.18 o 
   1   9  19      319.67      273.82      5.67 o 
   2   9  19      745.14      776.53     19.24 o 
   3   9  19      192.99      172.94      5.75 o 
   4   9  19        0.18        3.31      1.23 o 
   5   9  19       72.24       74.88      2.86 o 
   6   9  19       43.07       50.94      2.38 o 
   0  10  19        1.37        4.85      2.11 o 
   1  10  19      302.17      296.01      5.92 o 
   2  10  19       57.51       40.02      1.78 o 
   3  10  19      112.15       89.52      4.08 o 
   4  10  19      133.82      142.00      5.44 o 
   0   0  20      510.22      430.59     13.57 o 
   1   0  20     2375.77     2226.76     35.53 o 
   2   0  20     2209.33     2193.80     37.56 o 
   3   0  20     1563.35     1563.15     24.51 o 
   4   0  20     1328.21     1289.45     19.17 o 
   5   0  20       71.86       99.94      2.78 o 
   6   0  20      254.36      252.74      5.72 o 
   7   0  20     1820.55     1913.01     36.99 o 
   8   0  20     3466.60     3586.41     75.80 o 
   9   0  20      321.29      314.02      6.97 o 
  10   0  20      598.98      559.03     13.76 o 
  11   0  20      471.89      559.43     14.45 o 
  12   0  20      222.88      203.63      4.68 o 
   1   1  20      769.61      758.34      8.42 o 
   2   1  20      410.88      416.76      6.14 o 
   3   1  20      104.53      117.28      2.79 o 
   4   1  20       27.40       29.09      1.60 o 
   5   1  20      739.27      729.46      7.31 o 
   6   1  20       14.93       10.15      1.43 o 
   7   1  20      441.18      453.91      5.60 o 
   8   1  20        1.16        2.40      1.58 o 
   9   1  20        0.32        3.58      1.58 o 
  10   1  20       18.63       33.53      1.93 o 
  11   1  20      170.56      162.55      3.51 o 
  12   1  20       45.68       58.11      2.41 o 
   0   2  20      259.67      263.21      4.01 o 
   1   2  20        1.52        6.78      1.24 o 
   2   2  20      144.28      124.80      2.74 o 
   3   2  20       64.14       69.78      1.97 o 
   4   2  20      628.72      579.87      7.18 o 
   5   2  20        1.12        3.44      1.18 o 
   6   2  20       48.07       49.91      1.76 o 
   7   2  20       15.95       24.00      1.45 o 
   8   2  20     1183.27     1201.85     16.84 o 
   9   2  20       41.79       35.64      1.83 o 
  10   2  20      216.11      225.41      4.19 o 
  11   2  20       83.64       76.83      1.97 o 
  12   2  20      189.27      188.14      3.87 o 
   1   3  20      216.44      220.45      2.90 o 
   2   3  20      570.49      535.79      6.38 o 
   3   3  20        0.42        1.67      1.43 o 
   4   3  20     3018.92     2973.84     33.30 o 
   5   3  20       31.66       31.30      1.68 o 
   6   3  20      329.66      329.08      5.38 o 
   7   3  20        3.30        4.82      1.48 o 
   8   3  20      312.12      319.25      6.20 o 
   9   3  20        5.60       12.84      1.89 o 
  10   3  20      651.61      663.28      9.44 o 
  11   3  20      382.59      374.19      6.35 o 
  12   3  20      210.68      216.57      4.53 o 
   0   4  20     1778.23     1726.53     25.02 o 
   1   4  20      125.14      119.97      1.98 o 
   2   4  20      157.25      160.59      2.90 o 
   3   4  20      467.64      476.23      4.90 o 
   4   4  20     1093.11     1107.76     13.66 o 
   5   4  20        1.66        1.89      1.73 o 
   6   4  20      104.19      104.90      2.32 o 
   7   4  20       13.36       17.60      1.55 o 
   8   4  20        9.39       11.81      1.61 o 
   9   4  20      230.25      229.65      4.07 o 
  10   4  20       69.51       64.66      2.22 o 
  11   4  20        8.75        9.85      1.39 o 
   1   5  20        7.38        5.15      1.87 o 
   2   5  20      626.79      654.28      7.45 o 
   3   5  20      585.98      617.75      9.83 o 
   4   5  20      323.72      364.82      5.73 o 
   5   5  20     1000.82      988.00     13.71 o 
   6   5  20       22.37       17.96      1.88 o 
   7   5  20      162.44      167.74      3.34 o 
   8   5  20      494.43      497.33      8.91 o 
   9   5  20      100.08       94.44      2.30 o 
  10   5  20      181.18      209.68      4.29 o 
  11   5  20       72.71       63.15      1.90 o 
   0   6  20      120.65      148.42      3.27 o 
   1   6  20      136.95      152.68      3.40 o 
   2   6  20     1404.39     1547.55     21.89 o 
   3   6  20       21.79       26.18      3.06 o 
   4   6  20      813.30      810.67     12.29 o 
   5   6  20       46.12       51.94      2.40 o 
   6   6  20      285.35      305.84      5.56 o 
   7   6  20        3.38        3.35      1.56 o 
   8   6  20      452.02      443.62      6.66 o 
   9   6  20      318.10      284.07      5.06 o 
  10   6  20        1.26        2.79      1.26 o 
   1   7  20      176.53      166.90      3.83 o 
   2   7  20      343.49      343.73      6.29 o 
   3   7  20      749.08      744.58     11.66 o 
   4   7  20      538.25      542.57      7.69 o 
   5   7  20      391.86      371.50      5.60 o 
   6   7  20       66.44       50.63      2.02 o 
   7   7  20        7.30       10.49      2.13 o 
   8   7  20        2.15        3.63      1.33 o 
   9   7  20      180.18      151.75      4.65 o 
   0   8  20      182.70      202.05      5.73 o 
   1   8  20      199.90      185.42      3.81 o 
   2   8  20       11.24       13.48      1.63 o 
   3   8  20      414.30      418.11      7.68 o 
   4   8  20      270.84      275.95      6.22 o 
   5   8  20        0.06        0.77      1.87 o 
   6   8  20      127.77      154.34      3.58 o 
   7   8  20       19.66       22.63      1.62 o 
   8   8  20       72.54       57.48      4.16 o 
   1   9  20        3.35        1.75      1.42 o 
   2   9  20       23.18       22.00      2.27 o 
   3   9  20      237.19      236.95      9.40 o 
   4   9  20      478.60      447.69     11.42 o 
   5   9  20      451.39      509.85     11.63 o 
   6   9  20      106.35      103.75      4.84 o 
   0  10  20       85.77       75.25      6.65 o 
   1  10  20       59.70       67.35      2.87 o 
   2  10  20        2.50        2.17      1.16 o 
   1   1  21        7.23        8.01      1.36 o 
   2   1  21     1249.68     1236.95     14.57 o 
   3   1  21      344.78      339.73      4.52 o 
   4   1  21      327.56      300.30      3.91 o 
   5   1  21     2533.37     2505.14     28.25 o 
   6   1  21       36.19       47.23      2.15 o 
   7   1  21      692.23      627.11      9.14 o 
   8   1  21      239.32      246.46      4.03 o 
   9   1  21      176.94      179.28      4.13 o 
  10   1  21      159.18      150.04      3.80 o 
  11   1  21     1148.69     1174.81     19.14 o 
  12   1  21      302.12      273.39      5.80 o 
   0   2  21       21.14       17.80      2.05 o 
   1   2  21        2.46        1.89      1.30 o 
   2   2  21      103.42      124.59      2.59 o 
   3   2  21      321.58      300.71      4.08 o 
   4   2  21      233.41      230.78      4.05 o 
   5   2  21     1395.71     1417.21     17.48 o 
   6   2  21      146.50      133.68      3.37 o 
   7   2  21     1344.16     1421.05     18.11 o 
   8   2  21      165.03      174.01      3.29 o 
   9   2  21      854.60      845.70     11.32 o 
  10   2  21       18.49       19.53      1.73 o 
  11   2  21       89.72       91.23      2.27 o 
  12   2  21        8.55        4.27      1.30 o 
   1   3  21       36.17       31.04      1.54 o 
   2   3  21       42.23       34.72      1.82 o 
   3   3  21       42.88       43.24      1.72 o 
   4   3  21      129.81      133.27      3.64 o 
   5   3  21      123.08      135.32      2.72 o 
   6   3  21       81.04       88.13      2.56 o 
   7   3  21      781.21      841.66     11.39 o 
   8   3  21        8.88        9.63      1.69 o 
   9   3  21       80.68       83.39      2.22 o 
  10   3  21       22.25       25.07      1.76 o 
  11   3  21      212.83      198.28      3.88 o 
   0   4  21       20.97       26.55      2.12 o 
   1   4  21     2599.21     2610.80     31.31 o 
   2   4  21       26.19       28.70      2.53 o 
   3   4  21      270.91      282.74      3.67 o 
   4   4  21      469.22      475.36      5.93 o 
   5   4  21      962.18     1032.20     15.09 o 
   6   4  21      409.47      413.62      6.01 o 
   7   4  21     1736.40     1804.17     22.53 o 
   8   4  21       27.27       23.88      1.53 o 
   9   4  21      575.79      578.25      7.52 o 
  10   4  21      159.06      140.99      2.95 o 
  11   4  21      263.53      278.36      5.52 o 
   1   5  21     3394.44     3521.30     44.22 o 
   2   5  21      198.81      207.00      3.39 o 
   3   5  21      280.42      295.89      4.89 o 
   4   5  21        0.01        2.02      1.74 o 
   5   5  21     1075.02     1127.01     16.37 o 
   6   5  21        4.94        6.97      1.66 o 
   7   5  21        0.41        1.13      1.49 o 
   8   5  21      167.86      175.37      3.91 o 
   9   5  21      459.30      476.28      7.14 o 
  10   5  21      196.88      182.78      4.59 o 
   0   6  21      581.39      604.91     10.41 o 
   1   6  21      181.83      189.28      3.54 o 
   2   6  21        6.32        4.59      1.57 o 
   3   6  21      278.51      255.86      3.87 o 
   4   6  21        0.22        1.21      1.85 o 
   5   6  21      407.08      477.78      7.13 o 
   6   6  21      217.83      223.64      4.64 o 
   7   6  21       23.43       24.45      1.61 o 
   8   6  21       33.95       34.74      1.32 o 
   9   6  21      305.05      281.65      4.43 o 
   1   7  21        0.04        1.14      1.65 o 
   2   7  21      170.69      193.85      4.05 o 
   3   7  21        1.86        1.91      0.86 o 
   4   7  21       19.32       17.51      1.91 o 
   5   7  21       10.50        4.82      1.70 o 
   6   7  21       99.12       91.87      2.51 o 
   7   7  21      165.89      160.27      3.82 o 
   8   7  21       51.38       46.49      1.73 o 
   0   8  21       22.41       17.03      2.57 o 
   1   8  21      589.94      578.92      8.41 o 
   2   8  21       14.40       15.71      1.46 o 
   3   8  21       95.71       85.22      2.08 o 
   4   8  21       27.64       21.73      1.68 o 
   5   8  21      244.63      226.83      5.34 o 
   6   8  21       14.31       17.33      1.43 o 
   7   8  21      136.40      140.03      5.87 o 
   1   9  21        0.35        0.91      1.17 o 
   2   9  21      229.06      193.27      8.23 o 
   3   9  21      992.00     1005.55     24.93 o 
   4   9  21      116.12      126.08      4.34 o 
   5   9  21       25.66       21.36      2.28 o 
   0   0  22      434.77      482.86     11.64 o 
   1   0  22     6102.72     6030.05    103.17 o 
   2   0  22      546.03      540.32     11.61 o 
   3   0  22     1799.26     1773.70     27.00 o 
   4   0  22      227.48      185.04      5.08 o 
   5   0  22     1172.77     1210.52     24.42 o 
   6   0  22     1509.52     1494.80     30.69 o 
   7   0  22     1373.25     1388.89     27.51 o 
   8   0  22     1149.40     1096.80     19.23 o 
   9   0  22      969.61     1003.96     22.80 o 
  10   0  22      803.66      833.25     19.89 o 
  11   0  22      328.58      324.40      8.74 o 
  12   0  22      292.10      302.70     11.26 o 
   1   1  22       34.45       36.07      1.73 o 
   2   1  22        6.13        4.36      1.45 o 
   3   1  22      159.10      172.35      2.96 o 
   4   1  22      100.36       96.52      2.57 o 
   5   1  22        1.84        5.97      1.65 o 
   6   1  22       12.57        9.95      1.68 o 
   7   1  22      731.43      799.48     11.27 o 
   8   1  22      788.44      813.02     11.34 o 
   9   1  22       62.82       47.96      1.86 o 
  10   1  22       11.85        8.40      1.68 o 
  11   1  22      104.30      102.75      2.91 o 
   0   2  22       41.98       28.07      2.13 o 
   1   2  22      207.44      196.31      2.85 o 
   2   2  22       63.92       59.18      1.71 o 
   3   2  22       97.09       90.33      2.74 o 
   4   2  22      973.54      922.05     13.83 o 
   5   2  22      502.03      555.17      8.07 o 
   6   2  22      449.20      460.22      6.45 o 
   7   2  22      303.70      326.49      5.01 o 
   8   2  22        0.30        2.24      1.61 o 
   9   2  22      297.70      314.89      5.34 o 
  10   2  22      404.97      394.22      6.48 o 
  11   2  22        4.70        6.39      1.41 o 
   1   3  22       74.97       90.26      2.56 o 
   2   3  22      566.55      590.11      6.72 o 
   3   3  22      309.42      289.40      5.20 o 
   4   3  22      377.44      384.36      6.69 o 
   5   3  22      492.01      493.76      7.54 o 
   6   3  22      232.00      262.39      4.72 o 
   7   3  22       15.01       12.36      1.94 o 
   8   3  22      155.51      177.11      3.69 o 
   9   3  22      133.26      134.87      3.14 o 
  10   3  22        2.54        9.36      1.72 o 
  11   3  22      465.20      417.97      7.95 o 
   0   4  22     3797.35     4019.81     72.55 o 
   1   4  22      558.78      624.37      9.21 o 
   2   4  22      113.83      121.03      2.55 o 
   3   4  22      230.42      265.57      5.48 o 
   4   4  22        4.35       11.83      1.89 o 
   5   4  22        6.07        9.83      1.96 o 
   6   4  22     1681.09     1731.71     24.30 o 
   7   4  22      167.16      184.49      3.61 o 
   8   4  22       16.57       21.24      1.63 o 
   9   4  22        3.03        3.49      1.52 o 
  10   4  22      109.03       98.60      2.44 o 
   1   5  22       53.34       55.19      2.66 o 
   2   5  22        8.06        4.41      1.50 o 
   3   5  22      853.99      824.55      9.10 o 
   4   5  22      465.21      496.30      6.65 o 
   5   5  22        4.12        6.80      1.75 o 
   6   5  22       43.13       50.47      2.20 o 
   7   5  22       38.05       30.93      1.84 o 
   8   5  22      228.09      249.38      3.78 o 
   9   5  22      255.58      243.70      4.10 o 
  10   5  22        1.49        2.62      1.30 o 
   0   6  22     2380.21     2525.11     51.49 o 
   1   6  22      152.61      141.66      3.52 o 
   2   6  22      267.04      287.92      4.72 o 
   3   6  22      199.62      198.02      4.38 o 
   4   6  22       48.22       56.45      2.22 o 
   5   6  22      113.48      130.16      3.28 o 
   6   6  22       84.52       66.70      2.18 o 
   7   6  22       39.86       30.15      1.51 o 
   8   6  22      179.16      163.77      3.29 o 
   9   6  22       61.08       95.37      3.06 o 
   1   7  22      123.46      120.01      3.32 o 
   2   7  22       19.49       13.25      1.98 o 
   3   7  22      365.03      377.06      6.30 o 
   4   7  22        5.69        6.50      1.72 o 
   5   7  22       15.42        7.39      1.44 o 
   6   7  22      235.97      242.31      5.94 o 
   7   7  22       14.71       12.33      2.13 o 
   8   7  22        3.42        3.11      1.43 o 
   0   8  22       39.56       34.19      2.93 o 
   1   8  22      202.88      197.76      4.55 o 
   2   8  22        0.26        0.95      1.24 o 
   3   8  22      150.69      139.21      3.59 o 
   4   8  22       86.44       95.26      2.82 o 
   5   8  22       34.04       27.01      1.85 o 
   6   8  22       13.17       13.45      1.58 o 
   1   9  22       64.86       57.77      3.38 o 
   2   9  22       47.46       44.19      2.94 o 
   3   9  22      109.83       84.99      3.87 o 
   4   9  22        2.93        1.25      2.58 o 
   1   1  23       63.64       51.84      2.01 o 
   2   1  23       64.24       48.70      2.13 o 
   3   1  23       28.23       26.73      1.77 o 
   4   1  23      116.79      117.63      3.92 o 
   5   1  23      193.85      208.27      3.94 o 
   6   1  23       58.49       69.90      2.17 o 
   7   1  23      210.31      219.73      3.68 o 
   8   1  23        1.18        2.28      1.60 o 
   9   1  23       92.44       90.82      2.12 o 
  10   1  23       35.27       36.52      1.78 o 
  11   1  23       16.06       14.60      1.39 o 
   0   2  23      269.80      294.83      5.52 o 
   1   2  23       54.79       58.10      1.88 o 
   2   2  23       21.65        7.40      1.57 o 
   3   2  23     1952.76     2033.63     28.58 o 
   4   2  23       40.05       41.08      1.97 o 
   5   2  23      186.15      197.14      3.86 o 
   6   2  23       86.79       86.34      2.08 o 
   7   2  23      149.46      142.47      3.29 o 
   8   2  23       11.88       12.04      1.63 o 
   9   2  23      576.86      557.64      9.21 o 
  10   2  23       27.40       19.69      2.08 o 
  11   2  23       17.28        9.52      1.44 o 
   1   3  23       17.35       10.57      1.61 o 
   2   3  23       77.20       83.78      1.90 o 
   3   3  23       40.45       44.74      1.92 o 
   4   3  23      236.80      259.54      3.55 o 
   5   3  23        6.24        8.49      1.70 o 
   6   3  23       90.30       99.99      2.28 o 
   7   3  23      287.62      312.42      4.94 o 
   8   3  23       60.26       57.24      1.92 o 
   9   3  23      128.44      140.98      2.97 o 
  10   3  23      100.24       97.63      2.73 o 
   0   4  23      250.45      258.59      7.00 o 
   1   4  23       61.43       56.89      1.97 o 
   2   4  23     1281.02     1232.85     17.13 o 
   3   4  23      352.78      350.49      6.02 o 
   4   4  23       93.38      100.27      3.43 o 
   5   4  23     2691.35     2889.16     42.48 o 
   6   4  23     1181.29     1216.27     15.95 o 
   7   4  23      992.97     1059.48     14.79 o 
   8   4  23      245.68      244.36      4.21 o 
   9   4  23     1103.21     1048.25     16.63 o 
  10   4  23       14.03        7.63      1.28 o 
   1   5  23      170.41      176.14      3.73 o 
   2   5  23      396.71      434.29      7.19 o 
   3   5  23     2651.17     2764.64     36.73 o 
   4   5  23       12.66       18.00      2.13 o 
   5   5  23        0.83        1.31      2.01 o 
   6   5  23       85.31       84.29      2.64 o 
   7   5  23      363.07      327.59      5.49 o 
   8   5  23       23.56       22.97      1.57 o 
   9   5  23      250.22      214.97      5.30 o 
   0   6  23     1061.44     1110.91     25.33 o 
   1   6  23       97.74       91.76      2.99 o 
   2   6  23      360.69      345.33      5.96 o 
   3   6  23     1635.30     1729.38     26.36 o 
   4   6  23       33.58       35.64      2.38 o 
   5   6  23      244.73      245.66      5.42 o 
   6   6  23        1.10        1.96      1.80 o 
   7   6  23      432.74      418.55      7.61 o 
   8   6  23       11.55        8.73      1.49 o 
   1   7  23        1.64        1.97      1.82 o 
   2   7  23      111.47      103.53      3.01 o 
   3   7  23        6.52        7.65      1.80 o 
   4   7  23        0.02        0.84      1.75 o 
   5   7  23      114.34      119.52      3.19 o 
   6   7  23      101.25      103.90      2.95 o 
   7   7  23      289.55      282.92      6.21 o 
   0   8  23      255.35      266.06     16.81 o 
   1   8  23      320.12      324.63      7.17 o 
   2   8  23       42.29       36.00      1.93 o 
   3   8  23       63.72       49.33      2.48 o 
   4   8  23      273.57      294.51      7.42 o 
   5   8  23      151.95      160.84      6.93 o 
   1   9  23       46.43       38.43      4.63 o 
   2   9  23        1.65        1.71      3.70 o 
   0   0  24      131.26       55.07      6.01 o 
   1   0  24      547.61      649.69     15.22 o 
   2   0  24     2243.93     2279.62     46.24 o 
   3   0  24       49.24       47.62      3.11 o 
   4   0  24       50.02       75.19      2.79 o 
   5   0  24      630.74      698.32     13.65 o 
   6   0  24     2325.39     2412.55     50.56 o 
   7   0  24      106.47      124.56      3.96 o 
   8   0  24      754.72      756.74     16.13 o 
   9   0  24      367.82      414.32     11.13 o 
  10   0  24        3.00        4.82      2.56 o 
  11   0  24        8.38        5.34      2.23 o 
   1   1  24        6.14        9.67      2.01 o 
   2   1  24       51.10       58.94      1.95 o 
   3   1  24        9.84        4.95      1.76 o 
   4   1  24      239.58      254.86      4.29 o 
   5   1  24      327.22      343.55      5.83 o 
   6   1  24      199.76      198.47      4.18 o 
   7   1  24        3.88        8.60      1.68 o 
   8   1  24       12.70       17.97      1.72 o 
   9   1  24       21.26       19.87      1.73 o 
  10   1  24       23.53       26.36      1.61 o 
  11   1  24       30.21       26.38      2.29 o 
   0   2  24        1.13        4.03      2.30 o 
   1   2  24       10.77       18.63      1.71 o 
   2   2  24       89.47       75.54      1.91 o 
   3   2  24      193.85      197.36      3.19 o 
   4   2  24       41.21       34.56      1.94 o 
   5   2  24      111.12      101.06      2.25 o 
   6   2  24      186.23      179.39      3.71 o 
   7   2  24      369.03      384.78      6.02 o 
   8   2  24      450.44      427.92      6.46 o 
   9   2  24      118.61      132.31      2.95 o 
  10   2  24      197.01      195.30      3.72 o 
   1   3  24        2.37        0.71      1.55 o 
   2   3  24       88.45       97.93      2.27 o 
   3   3  24      288.78      282.56      4.38 o 
   4   3  24       83.24       83.11      2.38 o 
   5   3  24       58.68       53.95      2.18 o 
   6   3  24      147.94      172.31      3.65 o 
   7   3  24      223.57      227.23      4.13 o 
   8   3  24        0.44        0.78      1.48 o 
   9   3  24        2.36        3.95      1.34 o 
  10   3  24       59.19       58.71      2.03 o 
   0   4  24     1789.31     1850.66     35.17 o 
   1   4  24      620.87      650.80      8.01 o 
   2   4  24      294.39      293.24      4.93 o 
   3   4  24      463.40      470.53      5.77 o 
   4   4  24        8.12        6.00      1.82 o 
   5   4  24       91.08       96.18      2.82 o 
   6   4  24       18.06       31.00      1.75 o 
   7   4  24       69.99       56.88      1.99 o 
   8   4  24       46.10       56.84      1.92 o 
   9   4  24       50.75       48.84      1.72 o 
   1   5  24      201.96      200.44      4.28 o 
   2   5  24       87.00       94.74      2.89 o 
   3   5  24        5.58        8.03      1.94 o 
   4   5  24       54.56       40.41      2.26 o 
   5   5  24       51.29       48.13      2.10 o 
   6   5  24      121.81      135.41      3.54 o 
   7   5  24        7.04       10.35      1.53 o 
   8   5  24        6.19        2.01      1.31 o 
   9   5  24      168.80      166.78      5.26 o 
   0   6  24        5.18        2.30      3.00 o 
   1   6  24      249.36      282.14      5.24 o 
   2   6  24      307.01      328.65      5.47 o 
   3   6  24      766.54      798.86     11.53 o 
   4   6  24       95.95       90.99      3.19 o 
   5   6  24       89.95       80.37      2.49 o 
   6   6  24      457.88      457.47      8.36 o 
   7   6  24       15.61       14.19      2.84 o 
   8   6  24      493.82      504.93     11.04 o 
   1   7  24       39.42       32.15      2.01 o 
   2   7  24      233.53      256.61      5.16 o 
   3   7  24      210.57      207.29      5.29 o 
   4   7  24       14.86       11.99      2.00 o 
   5   7  24       11.34        6.97      1.81 o 
   6   7  24       61.79       67.01      2.47 o 
   0   8  24        2.34        3.05      3.00 o 
   1   8  24       21.03       23.15      2.80 o 
   2   8  24       28.24       28.38      1.63 o 
   3   8  24       88.19       83.39      4.18 o 
   4   8  24      108.35      112.56      3.78 o 
   1   1  25        3.35        3.00      1.74 o 
   2   1  25       41.84       35.55      2.04 o 
   3   1  25      315.18      317.03      5.73 o 
   4   1  25       33.15       23.18      2.04 o 
   5   1  25        3.11        3.11      1.77 o 
   6   1  25      103.83      125.47      3.09 o 
   7   1  25       36.33       27.20      1.77 o 
   8   1  25        8.52        6.70      1.72 o 
   9   1  25       77.32       87.14      2.82 o 
  10   1  25        8.47        3.87      1.57 o 
   0   2  25     1886.39     1849.76     36.49 o 
   1   2  25      180.08      172.01      3.30 o 
   2   2  25      318.50      313.74      5.51 o 
   3   2  25       31.69       38.17      1.84 o 
   4   2  25      115.73      139.62      3.15 o 
   5   2  25      423.41      456.76      6.87 o 
   6   2  25       25.37       21.64      1.71 o 
   7   2  25       23.62       25.35      1.70 o 
   8   2  25       50.15       67.26      2.36 o 
   9   2  25      252.49      224.51      3.76 o 
  10   2  25        1.41        1.44      1.64 o 
   1   3  25       66.43       62.84      2.42 o 
   2   3  25      489.95      501.68      8.36 o 
   3   3  25       76.84       81.77      2.34 o 
   4   3  25       24.92       31.71      1.98 o 
   5   3  25      150.91      158.13      3.76 o 
   6   3  25      158.70      167.58      3.51 o 
   7   3  25       12.63        9.74      1.51 o 
   8   3  25        8.45        9.29      1.43 o 
   9   3  25       42.01       46.24      1.69 o 
   0   4  25     2315.77     2385.19     52.98 o 
   1   4  25        5.21        4.13      1.75 o 
   2   4  25     1499.52     1534.11     20.44 o 
   3   4  25     1222.86     1313.96     18.60 o 
   4   4  25       77.71       77.32      2.71 o 
   5   4  25     1455.95     1435.60     19.66 o 
   6   4  25     1639.56     1748.42     26.50 o 
   7   4  25       10.70       10.55      1.53 o 
   8   4  25      213.17      183.33      3.76 o 
   9   4  25      473.38      443.37      9.35 o 
   1   5  25      393.13      403.86      6.60 o 
   2   5  25      177.14      180.14      4.34 o 
   3   5  25       16.34       13.97      2.02 o 
   4   5  25        6.81        5.03      1.95 o 
   5   5  25        5.76        2.46      1.97 o 
   6   5  25       59.40       53.64      2.28 o 
   7   5  25        4.90        5.46      1.79 o 
   8   5  25      131.61      131.69      3.33 o 
   0   6  25      277.64      281.63     10.29 o 
   1   6  25      167.51      158.38      3.94 o 
   2   6  25       93.46       86.20      2.77 o 
   3   6  25      231.57      202.38      4.59 o 
   4   6  25      179.04      178.68      4.85 o 
   5   6  25      258.30      253.02      4.73 o 
   6   6  25      383.46      369.42      7.28 o 
   7   6  25        2.53        5.92      1.53 o 
   1   7  25      168.02      177.03      4.70 o 
   2   7  25       20.10       21.96      1.87 o 
   3   7  25        1.69        2.87      1.64 o 
   4   7  25      104.42       91.40      3.06 o 
   5   7  25        0.93        2.52      1.46 o 
   0   8  25      820.80      762.01     34.19 o 
   1   8  25       76.87       77.91      3.02 o 
   2   8  25       58.12       51.33      3.11 o 
   3   8  25       41.07       34.71      5.72 o 
   0   0  26     1183.70     1167.30     32.33 o 
   1   0  26      113.55      119.62      5.14 o 
   2   0  26      361.24      401.95      9.89 o 
   3   0  26      154.47      175.83      5.51 o 
   4   0  26       42.36       60.16      3.87 o 
   5   0  26      339.58      299.82      7.42 o 
   6   0  26      291.82      315.84      6.25 o 
   7   0  26       40.93       32.67      2.51 o 
   8   0  26        0.61        1.31      2.12 o 
   9   0  26      360.39      355.41     11.36 o 
   1   1  26      313.29      295.53      4.64 o 
   2   1  26      245.53      262.63      4.51 o 
   3   1  26       48.87       58.61      2.22 o 
   4   1  26      113.40      111.66      2.90 o 
   5   1  26       27.99       27.92      1.88 o 
   6   1  26      123.92      131.26      3.16 o 
   7   1  26      400.06      414.99      6.47 o 
   8   1  26      148.79      161.70      3.42 o 
   9   1  26       11.32        9.77      1.63 o 
   0   2  26      954.83     1024.82     16.15 o 
   1   2  26      376.72      399.37      5.92 o 
   2   2  26       37.05       40.61      1.86 o 
   3   2  26      151.51      156.58      2.73 o 
   4   2  26      141.79      114.19      2.92 o 
   5   2  26      354.52      380.72      6.53 o 
   6   2  26      255.88      280.09      4.94 o 
   7   2  26        0.73        1.34      1.51 o 
   8   2  26        3.84        4.71      1.38 o 
   9   2  26      114.58      108.38      2.61 o 
   1   3  26      519.89      549.67      7.26 o 
   2   3  26      217.95      229.72      3.99 o 
   3   3  26        0.41        0.83      1.67 o 
   4   3  26       51.89       57.14      2.14 o 
   5   3  26      553.86      581.69      8.85 o 
   6   3  26        1.81        3.47      1.69 o 
   7   3  26      151.35      132.32      2.81 o 
   8   3  26       21.96       30.56      1.49 o 
   9   3  26       74.17       82.08      2.99 o 
   0   4  26      339.77      352.55      8.09 o 
   1   4  26       29.07       25.08      1.96 o 
   2   4  26       16.68       18.64      1.79 o 
   3   4  26        8.96        5.01      1.89 o 
   4   4  26      971.47     1044.74     15.37 o 
   5   4  26      437.17      408.10      6.76 o 
   6   4  26      389.36      354.05      6.13 o 
   7   4  26       98.96       84.60      2.31 o 
   8   4  26       94.24       86.92      2.64 o 
   1   5  26     1433.37     1483.62     22.91 o 
   2   5  26       18.34       25.20      2.20 o 
   3   5  26       43.22       45.02      2.24 o 
   4   5  26       56.50       49.71      2.21 o 
   5   5  26      175.83      191.81      3.60 o 
   6   5  26        9.06        6.11      1.76 o 
   7   5  26       52.57       43.34      1.90 o 
   0   6  26        0.79        3.04      3.27 o 
   1   6  26       14.05        9.84      1.73 o 
   2   6  26       63.79       55.29      2.44 o 
   3   6  26      209.12      217.95      4.95 o 
   4   6  26       33.06       27.90      2.16 o 
   5   6  26      119.86      133.59      3.61 o 
   6   6  26      829.95      779.92     15.86 o 
   1   7  26       16.63        5.37      2.00 o 
   2   7  26        2.19        4.86      1.65 o 
   3   7  26      415.48      394.22      8.47 o 
   4   7  26        1.27        1.24      1.53 o 
   1   1  27      556.03      600.62      9.60 o 
   2   1  27       96.78       97.47      2.21 o 
   3   1  27       80.19       59.06      2.55 o 
   4   1  27        9.93        6.64      1.93 o 
   5   1  27      123.21      119.75      2.35 o 
   6   1  27      175.27      171.56      3.51 o 
   7   1  27      319.48      358.41      5.82 o 
   8   1  27       40.95       27.90      1.58 o 
   9   1  27       44.11       38.62      1.84 o 
   0   2  27     1501.47     1425.47     24.98 o 
   1   2  27      441.72      447.64      6.60 o 
   2   2  27      307.34      310.12      4.88 o 
   3   2  27       48.51       47.24      1.95 o 
   4   2  27        1.47        1.88      1.76 o 
   5   2  27      158.73      158.60      3.52 o 
   6   2  27        6.48        3.23      1.58 o 
   7   2  27        0.17        0.70      1.39 o 
   8   2  27        1.22        0.95      1.23 o 
   1   3  27       46.73       47.30      2.07 o 
   2   3  27      190.62      199.88      4.06 o 
   3   3  27      495.31      508.04      7.30 o 
   4   3  27       26.81       23.64      1.70 o 
   5   3  27       40.67       40.54      1.97 o 
   6   3  27        1.88        3.00      1.57 o 
   7   3  27      379.93      396.60      7.22 o 
   8   3  27       65.38       59.86      2.05 o 
   0   4  27      979.02      919.51     17.68 o 
   1   4  27      167.20      167.24      4.79 o 
   2   4  27      241.84      241.15      4.37 o 
   3   4  27      384.36      394.36      6.20 o 
   4   4  27        3.19        2.45      1.83 o 
   5   4  27      355.33      369.62      6.59 o 
   6   4  27      118.25      118.43      3.93 o 
   7   4  27       29.78       31.70      2.03 o 
   1   5  27        6.72        4.89      1.82 o 
   2   5  27       88.33       90.10      2.52 o 
   3   5  27        1.13        2.85      1.74 o 
   4   5  27       25.66       22.82      1.87 o 
   5   5  27      410.18      439.63      7.91 o 
   6   5  27        2.92        3.44      1.57 o 
   0   6  27       72.32       73.36      4.46 o 
   1   6  27       33.95       48.10      3.36 o 
   2   6  27       23.38       23.61      1.82 o 
   3   6  27        1.82        2.66      1.55 o 
   4   6  27      199.90      168.47      5.25 o 
   5   6  27      150.71      107.19      3.00 o 
   1   7  27        0.32        0.59      1.95 o 
   2   7  27        3.49        2.69      2.09 o 
   0   0  28      475.62      487.09     32.34 o 
   1   0  28      237.74      244.09      6.64 o 
   2   0  28      196.68      194.62      5.60 o 
   3   0  28      387.58      392.15      9.73 o 
   4   0  28      323.29      367.42      8.24 o 
   5   0  28       12.57       18.06      2.52 o 
   6   0  28        1.39        2.64      2.32 o 
   7   0  28       62.85       45.53      3.68 o 
   8   0  28      219.14      195.64      5.52 o 
   1   1  28      297.43      284.15      5.01 o 
   2   1  28      221.10      230.57      4.48 o 
   3   1  28      222.82      237.01      4.70 o 
   4   1  28        6.36        2.95      1.86 o 
   5   1  28       75.87       89.20      2.49 o 
   6   1  28       76.29       79.53      2.15 o 
   7   1  28       97.06      103.64      2.53 o 
   8   1  28       56.69       48.55      1.78 o 
   0   2  28      471.71      476.63     10.57 o 
   1   2  28       43.57       47.33      1.84 o 
   2   2  28       72.03       76.57      2.22 o 
   3   2  28       45.76       45.68      1.93 o 
   4   2  28      114.67      113.32      2.53 o 
   5   2  28       22.34       18.85      1.95 o 
   6   2  28       36.33       34.89      1.99 o 
   7   2  28       44.13       38.92      1.69 o 
   8   2  28       45.05       30.08      2.21 o 
   1   3  28     1367.42     1358.72     19.39 o 
   2   3  28      125.96      120.23      2.52 o 
   3   3  28      119.98      130.97      2.94 o 
   4   3  28       57.85       57.51      2.13 o 
   5   3  28       31.67       46.46      2.61 o 
   6   3  28      327.30      348.30      5.80 o 
   7   3  28       30.29       25.02      1.46 o 
   0   4  28      161.91      140.66      4.01 o 
   1   4  28      157.95      171.00      4.01 o 
   2   4  28      279.36      287.35      5.17 o 
   3   4  28        6.29        6.50      1.80 o 
   4   4  28      204.69      198.33      4.24 o 
   5   4  28      604.46      609.65      9.97 o 
   6   4  28      127.64      102.52      2.65 o 
   1   5  28      266.36      276.95      9.21 o 
   2   5  28      164.68      185.83      4.62 o 
   3   5  28       52.54       44.71      2.04 o 
   4   5  28      120.01      124.80      3.04 o 
   5   5  28      451.28      437.32      8.43 o 
   0   6  28       14.03       11.09      3.12 o 
   1   6  28        1.38        2.89      2.12 o 
   2   6  28       10.63       10.27      1.45 o 
   3   6  28       32.59       25.54      1.58 o 
   1   1  29       42.79       62.65      2.09 o 
   2   1  29      466.97      483.98      7.86 o 
   3   1  29        2.31        3.99      1.83 o 
   4   1  29        0.01        0.87      1.80 o 
   5   1  29      660.85      710.11     12.36 o 
   6   1  29       96.86       96.25      2.52 o 
   7   1  29     1122.92     1066.97     17.50 o 
   0   2  29      297.03      330.59      7.46 o 
   1   2  29       16.22       13.75      1.60 o 
   2   2  29      105.19       93.22      2.24 o 
   3   2  29        6.75        7.15      1.74 o 
   4   2  29       71.55       67.44      2.64 o 
   5   2  29      120.07      131.50      3.22 o 
   6   2  29        2.63        6.10      1.61 o 
   7   2  29        4.30        5.64      1.49 o 
   1   3  29        3.75        4.61      1.57 o 
   2   3  29      409.42      448.82      6.62 o 
   3   3  29      311.34      314.30      5.18 o 
   4   3  29       44.42       36.39      1.73 o 
   5   3  29       60.36       57.97      2.05 o 
   6   3  29       52.08       51.37      2.37 o 
   0   4  29        0.07        1.31      2.04 o 
   1   4  29      108.74      111.38      3.22 o 
   2   4  29       61.96       71.88      3.04 o 
   3   4  29       62.10       63.46      2.58 o 
   4   4  29        8.05        4.64      1.59 o 
   5   4  29       36.02       30.79      1.75 o 
   1   5  29      542.29      559.25     12.15 o 
   2   5  29        4.10        4.90      1.60 o 
   3   5  29       38.60       39.22      2.02 o 
   4   5  29       39.35       51.91      2.34 o 
   0   6  29        0.02        3.72      3.61 o 
   1   6  29      346.84      324.94     10.01 o 
   0   0  30        0.52        1.44      3.50 o 
   1   0  30      130.01      151.86      4.94 o 
   2   0  30       27.96       27.00      4.13 o 
   3   0  30        0.27        2.73      2.83 o 
   4   0  30        1.75        1.97      2.68 o 
   5   0  30       19.53       14.38      2.11 o 
   6   0  30      333.79      357.49     12.74 o 
   1   1  30        0.03        1.12      1.70 o 
   2   1  30      254.49      273.49      5.35 o 
   3   1  30      133.23      158.08      3.85 o 
   4   1  30       16.54       16.68      1.76 o 
   5   1  30       27.62       23.69      1.88 o 
   6   1  30       10.23        8.00      1.71 o 
   0   2  30       61.12       62.10      2.46 o 
   1   2  30        6.72        3.96      1.57 o 
   2   2  30       11.02        7.86      1.62 o 
   3   2  30       43.31       47.07      2.03 o 
   4   2  30       10.84        5.22      1.58 o 
   5   2  30        2.77        3.00      1.57 o 
   6   2  30      169.59      163.95      3.76 o 
   1   3  30      272.97      285.51      4.55 o 
   2   3  30       85.35       79.89      2.19 o 
   3   3  30     1046.10     1173.09     18.97 o 
   4   3  30      179.36      182.21      4.96 o 
   5   3  30      143.97      116.43      3.19 o 
   0   4  30       93.26       87.49      3.56 o 
   1   4  30       59.37       45.42      1.91 o 
   2   4  30       12.21       15.07      1.48 o 
   3   4  30        1.33        2.31      1.59 o 
   4   4  30      106.74      104.67      3.79 o 
   1   5  30      137.49      131.08      4.14 o 
   2   5  30        4.06        5.46      2.56 o 
   1   1  31        2.73        2.66      1.71 o 
   2   1  31      192.87      176.09      4.19 o 
   3   1  31      463.76      427.99      8.14 o 
   4   1  31      264.51      251.87      4.91 o 
   5   1  31     1139.73     1165.66     24.25 o 
   0   2  31        7.09        9.51      2.06 o 
   1   2  31       47.96       47.32      1.86 o 
   2   2  31      207.85      254.98      4.98 o 
   3   2  31      218.14      207.57      5.15 o 
   4   2  31       87.01       77.49      2.51 o 
   1   3  31      340.45      343.77      7.24 o 
   2   3  31       19.50       15.23      1.42 o 
   3   3  31       37.91       35.39      2.04 o 
   0   4  31      241.20      237.14      8.39 o 
   1   4  31       26.89       40.03      2.76 o 
   0   0  32        5.33        3.75      2.83 o 
   1   0  32      118.28      115.34      4.45 o 
   2   0  32       47.83       26.32      3.08 o 
   3   0  32      691.38      662.23     17.26 o 
   1   1  32      195.99      188.39      4.21 o 
   2   1  32      260.46      256.19      5.36 o 
   3   1  32       26.89       20.87      1.63 o 
   0   2  32       12.40       19.29      2.34 o 
   1   2  32       18.79       13.22      1.70 o 
   2   2  32       41.24       43.59      2.11 o 
                                                 
